# Supplementary material for: Metabolite and transcript profiling of Guinea grass (Panicum maximum Jacq) response to elevated [CO2] and temperature
Source: Metabolomics. 2019 Mar 25;15(4):51. doi: 10.1007/s11306-019-1511-8 (PMC6434026; doi:10.1007/s11306-019-1511-8)
Supplement: Supplementary file 1 — Supplementary material 1 (CSV 85 kb) [file 11306_2019_1511_MOESM1_ESM.csv]

Metabolite and transcript profiling of Guinea grass (Panicum maximum Jacq) response to elevated [CO2] and temperature; Metabolomics; Jessica M. Wedow, Craig R. Yendrek, Tathyana R. Mello, Silvana Creste, Carlos A. Martinez, Elizabeth A. Ainsworth1,2*; 1. Department of Plant Biology & Carl R. Woese Institute for Genomic Biology, University of Illinois at Urbana-Champaign; 2.USDA Agricultural Resea…
Supplemental File 1. Differentially expressed genes (DEG) within each weighted gene correlations network analysis (WGCNA) module for time point A. Values show the elevated CO2 and elevated temperature (eCeT) treatment compared to ambient control (C) based on LIMMA analysis.
Transcript_ID	moduleColors_T1	logFC(eCeT/C)	t-statistic	P.Value	adj.P.Val	B-statistic	gene_ontology_blast	gene_ontology_pfam	Top_BLASTX_hit_Athaliana	Top_BLASTP_hit_Athaliana	Top_BLASTX_hit_Zmays	Top_BLASTP_hit_Zmays	Top_BLASTX_hit_Sitalica	Top_BLASTP_hit_Sitalica
c34935_g1	6	2.381329674	4.152911304	0.000232683	0.049788576	0.288572465	.	.	.	.	.	.	.	.
c83306_g1	6	-2.214766823	-4.094963508	0.000273897	0.054127109	-0.344663788	GO:0005634^cellular_component^nucleus`GO:0003677^molecular_function^DNA binding`GO:0003700^molecular_function^sequence-specific DNA binding transcription factor activity`GO:0008270^molecular_function^zinc ion binding`GO:0030154^biological_process^cell differentiation`GO:0009908^biological_process^flower development`GO:0010229^biological_process^inflorescence development`GO:0048571^biological_proc…	GO:0008270^molecular_function^zinc ion binding`GO:0005622^cellular_component^intracellular	AT3G02380.1 45.71 210 82 5 258 887 12 189 2e-28 114 CONSTANS-like 2	AT3G02380.1 48.34 211 75 5 26 235 12 189 1e-52 177 CONSTANS-like 2	GRMZM2G405368_P01 65.31 271 85 5 180 980 33 298 6e-72 233	GRMZM2G405368_P01 65.93 270 83 5 1 266 34 298 2e-93 286	Si019803m 55.81 43 19 0 270 398 33 75 1e-07 53.1	Si019803m 58.62 203 75 4 41 241 1 196 7e-70 223
c128338_g1	2	2.628928224	3.921029085	0.000445476	0.065662479	0.372741019	GO:0003755^molecular_function^peptidyl-prolyl cis-trans isomerase activity`GO:0006457^biological_process^protein folding`GO:0006950^biological_process^response to stress	.	AT3G25230.1 36.62 71 40 1 8 220 164 229 0.001 36.2 rotamase FKBP 1	.	GRMZM2G154685_P01 36.11 72 41 1 5 220 179 245 0.005 35.0	.	Si009784m 36.99 73 41 1 2 220 182 249 5e-04 37.4	.
c55939_g1	2	-2.145278944	-3.592224858	0.001100346	0.083447521	0.921511597	.	.	AT5G39950.1 42.86 35 18 1 668 766 55 89 0.63 31.6 thioredoxin 2	.	GRMZM2G171045_P01 32.59 224 124 8 281 907 31 242 5e-13 72.4	GRMZM2G171045_P01 35.87 184 78 4 353 499 186 366 1e-16 83.2	Si013156m 47.42 97 40 1 281 538 22 118 1e-08 58.2	Si013156m 49.49 99 40 2 411 499 299 397 6e-16 81.3
c72499_g1	2	-1.974947158	-4.362564318	0.000128508	0.043016358	-1.060007724	GO:0005813^cellular_component^centrosome`GO:0005737^cellular_component^cytoplasm`GO:0005634^cellular_component^nucleus`GO:0016581^cellular_component^NuRD complex`GO:0043234^cellular_component^protein complex`GO:0005524^molecular_function^ATP binding`GO:0008026^molecular_function^ATP-dependent helicase activity`GO:0003677^molecular_function^DNA binding`GO:0005515^molecular_function^protein binding…	GO:0005515^molecular_function^protein binding	AT5G58610.1 41.71 386 190 5 72 1214 618 973 8e-76 267 PHD finger transcription factor, putative	AT5G58610.1 40.43 376 183 6 2 369 631 973 1e-84 289 PHD finger transcription factor, putative	GRMZM2G434715_P01 48.62 434 175 12 51 1220 342 771 1e-114 369	GRMZM2G434715_P01 49.03 412 164 10 2 371 364 771 4e-125 393	Si038769m 80.21 657 86 3 48 1997 742 1361 0.0 1031	Si038769m 79.91 637 84 3 1 630 762 1361 0.0 1038
c82435_g1	2	-2.46638112	-3.519615241	0.001339291	0.089541589	0.984171606	GO:0052641^molecular_function^benzoic acid glucosyltransferase activity`GO:0052639^molecular_function^salicylic acid glucosyltransferase (ester-forming) activity`GO:0052640^molecular_function^salicylic acid glucosyltransferase (glucoside-forming) activity`GO:0080002^molecular_function^UDP-glucose:4-aminobenzoate acylglucosyltransferase activity`GO:0035251^molecular_function^UDP-glucosyltransferas…	.	AT2G43820.1 37.86 346 193 7 196 1218 9 337 3e-61 208 UDP-glucosyltransferase 74F2	AT2G43820.1 38.22 348 193 7 17 359 7 337 9e-72 234 UDP-glucosyltransferase 74F2	AC199541.4_FGP004 84.26 343 49 2 196 1218 18 357 0.0 552	AC199541.4_FGP002 83.15 362 53 4 1 359 1 357 0.0 582	Si010006m 65.98 341 111 4 196 1218 29 364 2e-150 440	Si010006m 66.09 348 113 4 12 359 22 364 2e-166 478
c86269_g2	2	-1.840001005	-4.4224531	0.000108361	0.041531872	-1.219057081	GO:0016021^cellular_component^integral component of membrane`GO:0005886^cellular_component^plasma membrane`GO:0005524^molecular_function^ATP binding`GO:0004674^molecular_function^protein serine/threonine kinase activity	.	AT4G23180.1 40.98 183 107 1 101 646 41 223 2e-31 122 cysteine-rich RLK (RECEPTOR-like protein kinase) 10	AT4G23180.1 40.98 183 107 1 34 215 41 223 2e-38 141 cysteine-rich RLK (RECEPTOR-like protein kinase) 10	GRMZM2G023332_P01 69.63 191 52 3 98 655 18 207 1e-77 239	GRMZM2G023332_P01 70.33 209 54 5 16 218 1 207 1e-95 285	Si029127m 54.59 185 81 3 98 643 30 214 6e-46 162	Si029127m 54.59 185 81 3 33 214 30 214 9e-57 193
c86669_g3	2	-2.018362238	-3.550358588	0.001232554	0.085989282	1.232722396	GO:0005634^cellular_component^nucleus`GO:0003677^molecular_function^DNA binding`GO:0003700^molecular_function^sequence-specific DNA binding transcription factor activity`GO:0006952^biological_process^defense response`GO:0009873^biological_process^ethylene-activated signaling pathway`GO:0010200^biological_process^response to chitin`GO:0006351^biological_process^transcription, DNA-templated	GO:0003700^molecular_function^sequence-specific DNA binding transcription factor activity`GO:0006355^biological_process^regulation of transcription, DNA-templated	AT2G31230.1 84.09 44 7 0 485 616 86 129 2e-18 81.6 ethylene-responsive element binding factor 15	AT2G44840.1 51.81 83 38 1 53 135 55 135 8e-21 85.9 ethylene-responsive element binding factor 13	GRMZM5G837876_P01 100.00 35 0 0 485 589 119 153 1e-17 79.7	GRMZM5G837876_P01 44.72 161 46 5 1 126 1 153 4e-20 84.7	Si033089m 86.36 44 6 0 485 616 156 199 1e-20 88.2	Si028088m 58.10 105 28 4 35 126 91 192 9e-26 100
c90382_g1	2	-1.992922268	-3.446153512	0.001631733	0.098700559	1.317471483	GO:0048046^cellular_component^apoplast`GO:0012501^biological_process^programmed cell death`GO:0009751^biological_process^response to salicylic acid	.	AT4G23170.1 50.88 57 24 2 613 780 35 88 9e-08 52.4 receptor-like protein kinase-related family protein	AT4G23170.1 50.88 57 24 2 58 113 35 88 6e-09 52.4 receptor-like protein kinase-related family protein	GRMZM2G021624_P01 59.62 52 19 1 625 780 40 89 1e-10 62.0	GRMZM2G021624_P01 59.62 52 19 1 62 113 40 89 1e-11 62.0	Si039555m 64.00 75 15 2 556 780 19 81 1e-20 89.4	Si039555m 64.44 90 19 3 24 113 5 81 1e-22 90.9
c92454_g1	2	-1.762519532	-3.553907394	0.001220776	0.085624666	0.913984678	GO:0016021^cellular_component^integral component of membrane`GO:0005886^cellular_component^plasma membrane`GO:0005773^cellular_component^vacuole`GO:0005262^molecular_function^calcium channel activity`GO:0005234^molecular_function^extracellular-glutamate-gated ion channel activity`GO:0008066^molecular_function^glutamate receptor activity`GO:0004970^molecular_function^ionotropic glutamate receptor …	GO:0005215^molecular_function^transporter activity`GO:0006810^biological_process^transport`GO:0004970^molecular_function^ionotropic glutamate receptor activity`GO:0005234^molecular_function^extracellular-glutamate-gated ion channel activity`GO:0016020^cellular_component^membrane	AT5G11210.1 33.06 732 406 12 490 2622 31 699 5e-108 357 glutamate receptor 2.5	AT2G29120.1 33.08 668 374 14 3 659 162 767 2e-108 353 glutamate receptor 2.7	GRMZM2G428379_P01 40.99 744 350 12 451 2625 114 787 4e-140 447	GRMZM2G428379_P01 39.55 670 317 11 9 659 187 787 6e-136 428	Si016208m 41.44 736 363 12 451 2625 99 777 2e-145 461	Si016208m 39.94 661 330 8 10 659 173 777 1e-144 450
c96529_g1	2	-2.000844092	-3.546438238	0.001245693	0.086543399	1.084000773	.	GO:0008234^molecular_function^cysteine-type peptidase activity`GO:0006508^biological_process^proteolysis	AT4G00690.1 28.00 100 61 5 240 527 219 311 0.16 32.7 UB-like protease 1B	AT4G00690.1 28.00 100 61 5 80 175 219 311 0.14 32.7 UB-like protease 1B	GRMZM2G412702_P01 37.74 106 61 4 210 515 697 801 1e-08 55.1	GRMZM2G412702_P01 37.74 106 61 4 70 171 697 801 1e-08 55.1	Si033925m 28.50 207 110 8 24 557 1071 1268 4e-15 75.1	Si033925m 28.50 207 110 8 8 185 1071 1268 4e-15 75.1
c51994_g1	3	3.114742975	3.447309852	0.001626686	0.098700559	-1.812618855	.	.	.	.	.	.	.	.
c55839_g1	3	2.203614494	5.742585377	2.42E-06	0.015602285	4.788927723	.	.	.	.	.	.	.	.
c60485_g1	3	3.212881008	4.192856686	0.000207886	0.049788576	-0.424200109	.	.	.	.	.	.	.	.
c69676_g1	3	-3.317095486	-3.578195171	0.001143042	0.084527463	-0.985146097	.	.	.	.	.	.	.	.
c77012_g1	3	1.590851044	3.802255711	0.00061911	0.070404585	-0.394056137	.	.	.	.	.	.	.	.
c79330_g2	3	-2.482031978	-3.568341687	0.001173983	0.084887325	-1.631406175	.	.	.	.	.	.	.	.
c79442_g1	3	2.979291164	3.786524138	0.000646567	0.071167214	-1.291123398	.	.	.	.	.	.	.	.
c80571_g1	3	2.255926855	3.984691305	0.000373041	0.061145879	-0.320080346	.	.	.	.	.	.	.	.
c32662_g1	3	-2.525312554	-3.842241508	0.000554335	0.06906494	0.442286013	.	.	AT5G45810.1 56.25 16 7 0 221 174 174 189 2.7 27.7 CBL-interacting protein kinase 19	.	GRMZM2G133475_P01 75.00 16 4 0 3 50 306 321 1.1 29.3	.	Si030593m 87.50 16 2 0 3 50 298 313 0.14 31.2	.
c33882_g1	3	-2.624063017	-4.593089987	6.65E-05	0.038557756	-1.567968001	.	.	AT2G28790.1 63.16 19 7 0 143 199 30 48 0.074 30.4 Pathogenesis-related thaumatin superfamily protein	.	GRMZM6G397851_P01 85.71 21 3 0 143 205 24 44 1e-06 43.9	.	Si024067m 85.00 20 3 0 143 202 25 44 4e-06 42.0	.
c44353_g1	3	-2.540166832	-4.004900843	0.000352558	0.059465816	-0.148834706	GO:0005576^cellular_component^extracellular region`GO:0020037^molecular_function^heme binding`GO:0046872^molecular_function^metal ion binding`GO:0004601^molecular_function^peroxidase activity`GO:0042744^biological_process^hydrogen peroxide catabolic process	.	AT3G50990.1 64.71 34 12 0 2 103 308 341 5e-08 50.4 Peroxidase superfamily protein	.	GRMZM2G133475_P01 77.78 36 8 0 2 109 286 321 1e-11 61.6	.	Si030593m 96.43 28 1 0 26 109 286 313 5e-11 58.9	.
c54149_g1	3	-1.850809813	-3.598025796	0.001083147	0.083285976	0.789026439	.	.	AT4G34610.2 39.53 43 24 2 161 39 382 424 2.4 26.6 BEL1-like homeodomain 6	.	GRMZM2G334556_P01 42.42 33 19 0 146 48 236 268 0.67 28.9	.	Si015332m 60.47 43 16 1 19 147 32 73 5e-07 43.9	.
c58965_g1	3	-3.063447208	-4.329839207	0.000141035	0.043357454	-0.766163583	.	.	AT1G26970.1 40.00 40 24 0 524 643 89 128 0.015 36.2 Protein kinase superfamily protein	.	GRMZM2G087459_P02 42.50 40 23 0 524 643 40 79 0.006 38.1	.	Si036286m 45.00 40 22 0 524 643 81 120 8e-04 40.0	.
c61685_g1	3	-3.256588194	-4.503799291	8.59E-05	0.040282994	-0.520725739	GO:0005789^cellular_component^endoplasmic reticulum membrane`GO:0016021^cellular_component^integral component of membrane`GO:0005886^cellular_component^plasma membrane`GO:0043234^cellular_component^protein complex`GO:0005524^molecular_function^ATP binding`GO:0042802^molecular_function^identical protein binding`GO:0005515^molecular_function^protein binding`GO:0033612^molecular_function^receptor se…	GO:0005515^molecular_function^protein binding	AT5G21090.1 59.49 158 64 0 110 583 28 185 1e-62 199 Leucine-rich repeat (LRR) family protein	AT5G21090.1 55.31 179 80 0 16 194 7 185 1e-64 204 Leucine-rich repeat (LRR) family protein	GRMZM2G015933_P01 72.31 242 65 2 41 763 3 243 8e-102 301	GRMZM2G015933_P01 72.31 242 65 2 14 254 3 243 1e-113 331	Si002583m 60.76 158 62 0 110 583 75 232 6e-64 204	Si002583m 60.00 165 65 1 31 194 68 232 2e-64 206
c62739_g1	3	4.007531867	5.564791449	4.03E-06	0.017869836	-2.000730219	.	.	AT3G62170.1 35.42 48 23 2 216 94 523 569 6.9 28.1 VANGUARD 1 homolog 2	.	GRMZM2G409213_P03 37.21 43 24 1 285 413 176 215 6.9 28.5	.	Si012203m 30.91 55 37 1 170 331 113 167 0.92 30.0	.
c65677_g1	3	-2.430470006	-3.562533924	0.001192598	0.085497233	1.723243411	GO:0005886^cellular_component^plasma membrane`GO:0009506^cellular_component^plasmodesma`GO:0003846^molecular_function^2-acylglycerol O-acyltransferase activity`GO:0016787^molecular_function^hydrolase activity`GO:0004622^molecular_function^lysophospholipase activity`GO:0009809^biological_process^lignin biosynthetic process`GO:0046686^biological_process^response to cadmium ion`GO:0042542^biological…	.	AT2G39420.1 53.40 206 95 1 84 698 105 310 6e-75 234 alpha/beta-Hydrolases superfamily protein	AT2G39420.1 52.88 191 89 1 1 190 120 310 2e-69 218 alpha/beta-Hydrolases superfamily protein	GRMZM2G126083_P01 55.00 20 9 0 7 66 85 104 0.65 32.0	GRMZM2G126083_P01 64.89 188 66 0 1 188 121 308 8e-88 265	Si002356m 90.91 22 2 0 1 66 82 103 2e-05 45.4	Si002356m 88.77 187 19 1 1 187 120 304 1e-119 345
c66233_g1	3	-2.688005324	-3.572390792	0.001161172	0.084527463	1.408151332	GO:0005524^molecular_function^ATP binding`GO:0050567^molecular_function^glutaminyl-tRNA synthase (glutamine-hydrolyzing) activity`GO:0006412^biological_process^translation	.	AT4G34880.1 55.74 122 48 2 1 366 349 464 1e-33 122 Amidase family protein	AT4G34880.1 55.74 122 48 2 1 122 349 464 1e-39 139 Amidase family protein	GRMZM2G111309_P01 83.20 125 15 2 1 375 391 509 1e-53 179	GRMZM2G111309_P01 83.20 125 15 2 1 125 391 509 2e-63 204	Si029552m 85.60 125 12 2 1 375 392 510 4e-55 182	Si029584m 86.40 125 11 2 1 125 384 502 2e-65 209
c66814_g1	3	-3.37510457	-3.816003817	0.000596047	0.06934666	1.119191274	GO:0008168^molecular_function^methyltransferase activity`GO:0009820^biological_process^alkaloid metabolic process	GO:0008168^molecular_function^methyltransferase activity	AT5G04370.1 38.01 321 181 6 58 990 41 353 1e-53 186 S-adenosyl-L-methionine-dependent methyltransferases superfamily protein	AT5G04370.1 38.01 321 181 6 20 330 41 353 5e-66 218 S-adenosyl-L-methionine-dependent methyltransferases superfamily protein	GRMZM2G039009_P01 67.85 367 108 5 34 1119 3 364 2e-159 459	GRMZM2G039009_P01 67.85 367 108 5 12 373 3 364 4e-177 501	Si008335m 49.84 305 151 1 115 1023 3 307 3e-94 290	Si008335m 49.84 305 151 1 39 341 3 307 1e-106 320
c66910_g1	3	-2.91256415	-6.360398759	4.11E-07	0.005298929	-6.390666649	.	.	AT1G62270.1 37.84 37 23 0 573 463 36 72 6.0 28.1 F-box and associated interaction domains-containing protein	.	.	.	Si027591m 80.00 50 8 1 212 355 1 50 6e-08 48.9	.
c66962_g1	3	-3.581650116	-5.172809269	1.25E-05	0.027279499	-1.001138798	.	.	AT1G27590.1 42.86 28 16 0 440 357 208 235 2.3 28.1	.	GRMZM2G011151_P01 57.35 68 28 1 28 228 230 297 2e-19 83.6	.	Si009877m 52.94 68 31 1 22 225 442 508 5e-15 72.4	.
c66962_g2	3	-2.918850374	-4.212371421	0.000196735	0.049765109	0.632844947	GO:0047461^molecular_function^(+)-delta-cadinene synthase activity`GO:0000287^molecular_function^magnesium ion binding`GO:1901928^biological_process^cadinene biosynthetic process	GO:0010333^molecular_function^terpene synthase activity`GO:0016829^molecular_function^lyase activity`GO:0008152^biological_process^metabolic process`GO:0000287^molecular_function^magnesium ion binding	AT1G70080.1 32.00 425 281 5 3 1256 183 606 7e-61 212 Terpenoid cyclases/Protein prenyltransferases superfamily protein	AT1G70080.1 32.00 425 281 5 1 418 183 606 1e-73 244 Terpenoid cyclases/Protein prenyltransferases superfamily protein	GRMZM2G010356_P01 57.01 421 177 3 3 1256 132 551 2e-150 445	GRMZM2G010356_P01 57.01 421 177 3 1 418 132 551 1e-164 479	Si009877m 57.42 418 177 1 3 1256 89 505 1e-158 464	Si026185m 57.66 418 176 1 1 418 128 544 7e-176 507
c67880_g1	3	1.60191066	3.741396299	0.000732075	0.073438885	0.449288083	GO:0009506^cellular_component^plasmodesma`GO:0005516^molecular_function^calmodulin binding`GO:0006915^biological_process^apoptotic process`GO:0050832^biological_process^defense response to fungus`GO:0012502^biological_process^induction of programmed cell death`GO:0009408^biological_process^response to heat`GO:0009644^biological_process^response to high light intensity`GO:0042542^biological_proces…	.	AT3G49307.1 48.28 29 15 0 443 357 37 65 4.9 26.6 Expressed protein	AT2G46240.1 49.06 53 27 0 68 120 975 1027 1e-09 56.6 BCL-2-associated athanogene 6	GRMZM2G063162_P01 65.09 106 26 6 3 308 1176 1274 2e-10 61.2	GRMZM2G063162_P01 67.88 137 32 7 1 133 1176 1304 1e-33 127	Si016099m 77.44 133 26 1 3 401 1264 1392 4e-23 99.4	Si016099m 77.44 133 26 1 1 133 1264 1392 5e-47 165
c67992_g1	3	-2.342110673	-3.926961153	0.000438183	0.065662479	0.161211516	GO:0005576^cellular_component^extracellular region	.	AT4G11650.1 37.44 227 88 7 80 610 1 223 1e-36 134 osmotin 34	.	GRMZM2G006853_P01 71.07 159 42 3 140 613 23 178 1e-69 218	.	Si024779m 63.01 173 59 3 101 613 11 180 3e-68 214	.
c68054_g1	3	-3.193456636	-3.72066676	0.00077495	0.073927576	0.587080188	.	.	AT2G22660.2 33.33 45 25 2 538 419 21 65 1.4 30.0 Protein of unknown function (duplicated DUF1399)	.	GRMZM2G054905_P01 24.59 61 42 1 482 312 51 111 6.9 28.5	.	Si014768m 58.82 34 14 0 72 173 5 38 0.14 31.2	.
c68935_g2	3	-2.290083932	-4.192093587	0.000208334	0.049788576	-0.300954874	GO:0016021^cellular_component^integral component of membrane`GO:0005886^cellular_component^plasma membrane`GO:0005524^molecular_function^ATP binding`GO:0004674^molecular_function^protein serine/threonine kinase activity	GO:0005515^molecular_function^protein binding	AT3G47570.1 31.46 89 52 2 21 266 267 353 1.7 30.4 Leucine-rich repeat protein kinase family protein	AT3G47570.1 39.39 66 40 0 71 136 66 131 3e-04 42.0 Leucine-rich repeat protein kinase family protein	GRMZM2G071396_P01 36.78 87 48 2 27 266 323 409 0.58 32.7	GRMZM2G071396_P01 42.59 54 31 0 100 153 102 155 0.004 39.3	Si016282m 31.35 185 81 5 21 554 308 453 0.003 39.3	Si016282m 43.82 89 43 3 62 150 81 162 1e-05 47.0
c69609_g1	3	2.045877098	3.620758493	0.001018224	0.081158958	0.929166869	GO:0005634^cellular_component^nucleus	GO:0005515^molecular_function^protein binding	AT2G26180.1 50.83 242 111 5 326 1036 71 309 8e-47 171 IQ-domain 6	AT1G72670.1 43.51 308 153 5 48 340 5 306 6e-72 233 IQ-domain 8	GRMZM5G892879_P01 82.14 84 11 2 1084 1329 346 427 6e-31 125	GRMZM5G892879_P01 73.98 319 69 6 48 354 5 321 3e-130 385	Si022151m 92.68 82 6 0 1084 1329 338 419 3e-151 157	Si022151m 87.38 309 29 4 48 349 5 310 1e-167 479
c70514_g1	3	2.541874757	4.382598721	0.000121388	0.042877136	-0.382040773	GO:0043531^molecular_function^ADP binding`GO:0005524^molecular_function^ATP binding`GO:0017111^molecular_function^nucleoside-triphosphatase activity`GO:0006952^biological_process^defense response	GO:0005515^molecular_function^protein binding	AT5G47280.1 34.56 136 78 5 143 547 399 524 2e-09 57.0 ADR1-like 3	AT5G47280.1 34.56 136 78 5 48 182 399 524 1e-09 58.2 ADR1-like 3	AC214602.3_FGP012 31.63 98 61 3 248 538 739 831 0.019 37.0	AC214602.3_FGP012 28.45 116 77 3 84 198 740 850 0.015 37.4	Si025810m 29.41 68 47 1 368 571 879 945 0.85 31.2	Si025810m 29.41 68 47 1 123 190 879 945 0.48 32.0
c71466_g3	3	-2.65601841	-3.897179867	0.000476011	0.066851569	0.165740497	GO:0016021^cellular_component^integral component of membrane`GO:0036201^molecular_function^ent-isokaurene C2-hydroxylase activity`GO:0020037^molecular_function^heme binding`GO:0005506^molecular_function^iron ion binding`GO:0016102^biological_process^diterpenoid biosynthetic process`GO:0055114^biological_process^oxidation-reduction process	.	AT5G25120.1 56.25 80 35 0 2 241 412 491 1e-23 99.8 ytochrome p450, family 71, subfamily B, polypeptide 11	.	GRMZM2G067591_P01 70.79 89 26 0 2 268 419 507 1e-36 137	.	Si026245m 75.28 89 22 0 2 268 422 510 1e-41 150	.
c71712_g1	3	-2.117455148	-3.533761046	0.001289113	0.088104749	1.057523245	GO:0005887^cellular_component^integral component of plasma membrane`GO:0005886^cellular_component^plasma membrane`GO:0003993^molecular_function^acid phosphatase activity`GO:0008195^molecular_function^phosphatidate phosphatase activity`GO:0009738^biological_process^abscisic acid-activated signaling pathway`GO:0016311^biological_process^dephosphorylation`GO:0006950^biological_process^response to st…	GO:0003824^molecular_function^catalytic activity`GO:0016020^cellular_component^membrane	AT1G15080.1 64.36 101 35 1 2 304 178 277 5e-33 125 lipid phosphate phosphatase 2	AT1G15080.1 64.36 101 35 1 1 101 178 277 7e-41 140 lipid phosphate phosphatase 2	GRMZM2G077187_P01 65.67 134 43 3 2 394 184 317 9e-45 158	GRMZM2G077187_P01 65.67 134 43 3 1 131 184 317 1e-53 175	Si006896m 83.33 132 21 1 2 394 186 317 5e-57 190	Si006896m 83.33 132 21 1 1 131 186 317 3e-68 212
c72386_g1	3	-2.031428919	-4.324244594	0.000143294	0.043357454	-0.928774374	GO:0031969^cellular_component^chloroplast membrane`GO:0005887^cellular_component^integral component of plasma membrane`GO:0005886^cellular_component^plasma membrane`GO:0008195^molecular_function^phosphatidate phosphatase activity`GO:0016311^biological_process^dephosphorylation`GO:0006644^biological_process^phospholipid metabolic process	GO:0003824^molecular_function^catalytic activity`GO:0016020^cellular_component^membrane	AT3G02600.5 64.74 173 60 1 134 652 11 182 5e-55 181 lipid phosphate phosphatase 3	AT3G02600.5 64.74 173 60 1 18 190 11 182 2e-76 235 lipid phosphate phosphatase 3	GRMZM2G061568_P01 67.01 194 64 0 71 652 2 195 3e-66 211	GRMZM2G077187_P01 73.14 175 47 0 16 190 15 189 4e-91 273	Si006896m 88.42 190 21 1 83 652 3 191 1e-87 266	Si006896m 88.42 190 21 1 1 190 3 191 2e-121 350
c72728_g1	3	2.085406053	3.775851122	0.000665867	0.071723346	0.43597759	.	.	AT3G09920.3 56.52 23 6 1 298 230 520 538 4.2 27.3 phosphatidyl inositol monophosphate 5 kinase	.	.	.	Si009205m 36.11 36 20 1 339 232 423 455 1.6 28.5	.
c73129_g1	3	-2.279225694	-3.7833214	0.0006523	0.071167214	0.38215404	GO:0005537^molecular_function^mannose binding`GO:0046872^molecular_function^metal ion binding	GO:0030246^molecular_function^carbohydrate binding	AT4G03230.1 44.85 136 63 3 2279 2650 608 743 2e-21 100 S-locus lectin protein kinase family protein	AT5G55830.1 32.37 241 139 11 79 309 41 267 1e-14 75.1 Concanavalin A-like lectin protein kinase family protein	GRMZM2G084825_P01 76.06 71 17 0 2438 2650 339 409 2e-28 123	AC194974.3_FGP005 39.84 251 135 9 65 309 37 277 9e-41 149	Si032889m 41.38 290 144 13 90 941 12 281 5e-43 160	Si013367m 48.79 289 123 13 30 315 12 278 2e-62 213
c74885_g1	3	-2.417258823	-3.742762882	0.000729331	0.073438885	0.533247704	GO:0016021^cellular_component^integral component of membrane`GO:0005886^cellular_component^plasma membrane	.	AT3G06390.1 35.77 123 55 6 127 447 1 115 1e-09 54.7 Uncharacterised protein family (UPF0497)	AT4G15610.1 40.22 92 45 4 30 117 30 115 1e-10 56.2 Uncharacterised protein family (UPF0497)	GRMZM2G002396_P01 66.67 135 32 6 127 507 1 130 8e-34 121	GRMZM5G863076_P02 69.81 106 24 4 27 127 35 137 1e-36 127	Si032948m 70.15 134 29 4 127 507 1 130 3e-36 127	Si032948m 70.15 134 29 4 1 127 1 130 6e-38 130
c7540_g1	3	2.656277218	3.443423621	0.00164371	0.098700559	1.600116437	.	.	AT1G66730.1 36.67 30 19 0 59 148 83 112 0.24 29.3 DNA LIGASE 6	.	.	.	Si015448m 38.46 26 16 0 49 126 681 706 8.5 24.6	.
c76022_g4	3	-2.304940674	-4.120156104	0.000255166	0.052085654	-0.16671287	GO:0016021^cellular_component^integral component of membrane`GO:0022891^molecular_function^substrate-specific transmembrane transporter activity`GO:0015293^molecular_function^symporter activity`GO:0008643^biological_process^carbohydrate transport	GO:0022857^molecular_function^transmembrane transporter activity`GO:0055085^biological_process^transmembrane transport`GO:0016021^cellular_component^integral component of membrane	AT5G61520.2 54.00 400 179 4 79 1275 66 461 1e-137 409 Major facilitator superfamily protein	AT5G61520.2 54.46 426 188 5 1 425 41 461 8e-149 436 Major facilitator superfamily protein	GRMZM2G046700_P01 86.56 424 53 2 1 1260 79 502 0.0 637	GRMZM2G046700_P01 87.26 424 50 2 1 420 79 502 0.0 686	Si006229m 64.99 417 143 2 67 1308 102 518 3e-161 472	Si006229m 65.15 439 149 3 1 436 81 518 2e-174 503
c76208_g1	3	-1.921206152	-4.448738722	0.000100536	0.041060491	-1.293730914	GO:0005576^cellular_component^extracellular region	.	AT1G54960.1 35.90 39 24 1 757 870 300 338 2.3 30.0 NPK1-related protein kinase 2	AT4G30870.1 27.45 51 37 0 32 82 329 379 1.2 30.0 Restriction endonuclease, type II-like superfamily protein	GRMZM2G073114_P01 75.29 170 40 2 205 714 30 197 2e-78 241	GRMZM2G073114_P01 69.35 199 57 4 1 197 1 197 3e-83 249	Si024513m 89.47 152 15 1 193 648 23 173 2e-88 265	Si024513m 88.57 175 18 2 1 175 1 173 8e-110 315
c76247_g1	3	-1.917228266	-3.496303767	0.001426124	0.092117764	1.048118905	.	.	AT4G03090.1 36.54 52 33 0 971 816 50 101 0.17 35.0 sequence-specific DNA binding;sequence-specific DNA binding transcription factors	.	GRMZM2G046430_P02 32.79 61 38 1 965 1147 176 233 8.7 30.0	.	.	.
c76497_g2	3	2.438752059	3.929880545	0.000434637	0.065662479	0.826878985	GO:0005634^cellular_component^nucleus`GO:0003677^molecular_function^DNA binding`GO:0000981^molecular_function^sequence-specific DNA binding RNA polymerase II transcription factor activity`GO:0003700^molecular_function^sequence-specific DNA binding transcription factor activity`GO:0009873^biological_process^ethylene-activated signaling pathway`GO:0010187^biological_process^negative regulation of s…	.	AT1G16060.2 93.48 46 3 0 9 146 77 122 9e-23 95.1 ARIA-interacting double AP2 domain protein	.	GRMZM2G141219_P02 74.24 66 13 1 9 206 142 203 7e-23 97.4	.	Si030129m 72.73 66 14 1 9 206 142 203 2e-22 95.1	.
c76852_g4	3	-2.653265136	-4.548367457	7.56E-05	0.038557756	-1.467781593	GO:0016021^cellular_component^integral component of membrane`GO:0020037^molecular_function^heme binding`GO:0005506^molecular_function^iron ion binding`GO:0004497^molecular_function^monooxygenase activity`GO:0016705^molecular_function^oxidoreductase activity, acting on paired donors, with incorporation or reduction of molecular oxygen`GO:0016102^biological_process^diterpenoid biosynthetic process`…	GO:0005506^molecular_function^iron ion binding`GO:0016705^molecular_function^oxidoreductase activity, acting on paired donors, with incorporation or reduction of molecular oxygen`GO:0020037^molecular_function^heme binding`GO:0055114^biological_process^oxidation-reduction process	AT5G25140.1 52.53 198 94 0 416 1009 294 491 5e-69 230 cytochrome P450, family 71, subfamily B, polypeptide 13	AT5G43130.1 27.78 72 51 1 23 93 581 652 1.2 28.9 TBP-associated factor 4	GRMZM2G067591_P01 59.77 348 112 3 2 1036 185 507 3e-147 434	GRMZM2G122654_P01 61.06 113 43 1 1 112 183 295 4e-39 139	Si026247m 69.80 351 75 2 2 1036 184 509 3e-175 504	Si028131m 66.96 115 35 1 1 112 187 301 4e-46 158
c77132_g2	3	-1.827172862	-4.336280381	0.000138477	0.043357454	-0.780195042	GO:0009817^biological_process^defense response to fungus, incompatible interaction`GO:0031640^biological_process^killing of cells of other organism`GO:0009651^biological_process^response to salt stress	.	AT4G11650.1 61.93 218 77 4 133 786 24 235 6e-90 275 osmotin 34	AT4G11650.1 61.33 225 79 5 5 229 7 223 3e-94 280 osmotin 34	GRMZM2G039639_P01 88.41 207 24 0 133 753 25 231 3e-128 372	GRMZM2G039639_P01 88.41 207 24 0 24 230 25 231 2e-131 374	Si037366m 88.41 207 24 0 133 753 22 228 4e-119 348	Si037366m 88.41 207 24 0 24 230 22 228 2e-122 351
c77834_g1	3	-3.811431153	-4.073435149	0.000290968	0.055171318	-0.031347584	GO:0008171^molecular_function^O-methyltransferase activity	GO:0046983^molecular_function^protein dimerization activity`GO:0008171^molecular_function^O-methyltransferase activity	AT5G54160.1 45.49 255 134 4 128 892 14 263 2e-59 199 O-methyltransferase 1	AT5G54160.1 45.49 255 134 4 16 270 14 263 6e-74 235 O-methyltransferase 1	GRMZM2G423331_P01 80.08 236 45 1 119 826 11 244 4e-115 338	GRMZM2G423331_P01 80.08 236 45 1 13 248 11 244 7e-132 380	Si014900m 55.78 251 104 4 146 892 58 303 2e-70 228	Si014900m 55.78 251 104 4 22 270 58 303 7e-85 265
c77979_g6	3	-1.939376845	-3.824849637	0.000581654	0.06934666	0.278136436	GO:0008234^molecular_function^cysteine-type peptidase activity	GO:0008234^molecular_function^cysteine-type peptidase activity`GO:0006508^biological_process^proteolysis	AT2G34080.1 46.55 348 167 7 110 1108 1 344 5e-87 273 Cysteine proteinases superfamily protein	AT3G49340.1 47.26 347 161 9 15 347 3 341 2e-106 319 Cysteine proteinases superfamily protein	GRMZM2G098102_P01 63.71 350 117 6 80 1108 7 353 3e-132 390	GRMZM2G098102_P01 64.10 351 116 6 4 347 7 354 2e-152 437	Si024142m 65.20 342 110 6 92 1108 10 345 2e-143 418	Si024142m 66.28 344 107 6 8 348 10 347 5e-163 464
c78495_g3	3	-1.459680274	-3.628705525	0.000996431	0.08071911	0.876311626	GO:0005576^cellular_component^extracellular region`GO:0004190^molecular_function^aspartic-type endopeptidase activity	.	AT2G03200.1 36.72 354 207 8 320 1342 104 453 2e-52 187 Eukaryotic aspartyl protease family protein	AT2G03200.1 36.72 354 207 8 91 431 104 453 4e-67 225 Eukaryotic aspartyl protease family protein	GRMZM2G079490_P01 36.11 360 210 8 323 1351 114 470 9e-50 181	GRMZM2G134351_P01 37.75 355 197 9 94 429 96 445 5e-63 214	Si008095m 58.84 430 171 4 146 1426 22 448 1e-148 438	Si008095m 59.31 462 171 6 1 459 1 448 0.0 518
c79024_g1	3	-1.941312626	-3.825843691	0.000580057	0.06934666	0.591794796	GO:0050832^biological_process^defense response to fungus`GO:0031640^biological_process^killing of cells of other organism	.	AT4G11650.1 38.66 194 65 6 161 583 31 223 4e-30 117 osmotin 34	AT4G11650.1 37.96 216 80 6 32 194 9 223 3e-38 134 osmotin 34	GRMZM2G402631_P01 81.69 142 26 0 161 586 34 175 9e-76 236	GRMZM2G402631_P01 81.82 154 28 0 42 195 22 175 6e-87 258	Si023433m 72.03 143 38 2 161 586 33 174 5e-62 200	Si024779m 68.42 171 50 3 28 195 11 180 1e-72 221
c79266_g4	3	-2.116538117	-3.489036901	0.001454287	0.092414402	1.218763093	GO:0005615^cellular_component^extracellular space`GO:0042973^molecular_function^glucan endo-1,3-beta-D-glucosidase activity`GO:0005975^biological_process^carbohydrate metabolic process`GO:0006952^biological_process^defense response	GO:0004553^molecular_function^hydrolase activity, hydrolyzing O-glycosyl compounds`GO:0005975^biological_process^carbohydrate metabolic process	AT3G57240.1 55.43 92 41 0 159 434 30 121 7e-21 87.0 beta-1,3-glucanase 3	AT3G57240.1 55.43 92 41 0 53 144 30 121 1e-26 103 beta-1,3-glucanase 3	GRMZM2G065585_P01 83.62 116 18 1 90 434 1 116 2e-41 144	GRMZM2G065585_P01 83.62 116 18 1 30 144 1 116 1e-51 170	Si002182m 88.70 115 13 0 90 434 1 115 2e-44 150	Si002182m 88.70 115 13 0 30 144 1 115 9e-55 178
c79367_g1	3	-2.619993983	-3.638116493	0.000971207	0.079250464	1.26221731	GO:0005829^cellular_component^cytosol`GO:0004029^molecular_function^aldehyde dehydrogenase (NAD) activity`GO:0050269^molecular_function^coniferyl-aldehyde dehydrogenase activity`GO:0009699^biological_process^phenylpropanoid biosynthetic process	GO:0016491^molecular_function^oxidoreductase activity`GO:0008152^biological_process^metabolic process`GO:0055114^biological_process^oxidation-reduction process	AT3G24503.1 67.02 191 58 3 125 691 2 189 8e-62 204 aldehyde dehydrogenase 2C4	AT3G24503.1 67.02 191 58 3 4 192 2 189 8e-86 265 aldehyde dehydrogenase 2C4	GRMZM2G097706_P03 85.96 178 25 0 158 691 22 199 5e-79 250	GRMZM2G097706_P03 85.96 178 25 0 15 192 22 199 2e-108 324	Si001732m 80.49 205 40 0 77 691 37 241 2e-84 260	Si001732m 88.70 177 20 0 16 192 65 241 8e-112 328
c79944_g1	3	-2.865316843	-4.491065631	8.91E-05	0.040282994	-0.592492586	GO:0046872^molecular_function^metal ion binding`GO:0016682^molecular_function^oxidoreductase activity, acting on diphenols and related substances as donors, oxygen as acceptor`GO:0016706^molecular_function^oxidoreductase activity, acting on paired donors, with incorporation or reduction of molecular oxygen, 2-oxoglutarate as one donor, and incorporation of one atom each of oxygen into both donors…	GO:0016491^molecular_function^oxidoreductase activity`GO:0016706^molecular_function^oxidoreductase activity, acting on paired donors, with incorporation or reduction of molecular oxygen, 2-oxoglutarate as one donor, and incorporation of one atom each of oxygen into both donors`GO:0055114^biological_process^oxidation-reduction process	AT5G20400.1 43.85 301 159 4 296 1180 9 305 2e-79 256 2-oxoglutarate (2OG) and Fe(II)-dependent oxygenase superfamily protein	AT5G20400.1 43.85 301 159 4 12 306 9 305 4e-82 256 2-oxoglutarate (2OG) and Fe(II)-dependent oxygenase superfamily protein	GRMZM2G162158_P01 64.78 318 108 3 263 1207 1 317 2e-145 426	GRMZM2G162158_P01 64.78 318 108 3 1 315 1 317 1e-148 426	Si006738m 59.56 319 125 3 263 1207 1 319 2e-130 388	Si006738m 59.56 319 125 3 1 315 1 319 2e-133 387
c79995_g4	3	-3.213868282	-4.177226453	0.000217263	0.049788576	0.102494599	GO:0016021^cellular_component^integral component of membrane`GO:0005524^molecular_function^ATP binding`GO:0005515^molecular_function^protein binding`GO:0004674^molecular_function^protein serine/threonine kinase activity`GO:0019199^molecular_function^transmembrane receptor protein kinase activity`GO:0010204^biological_process^defense response signaling pathway, resistance gene-independent`GO:00160…	GO:0005515^molecular_function^protein binding	AT5G20480.1 32.73 275 179 5 599 1411 339 611 7e-25 110 EF-TU receptor	AT5G20480.1 27.27 209 121 9 90 275 554 754 0.079 35.8 EF-TU receptor	GRMZM2G389948_P01 32.14 56 38 0 1679 1846 70 125 0.089 37.0	GRMZM2G389948_P01 32.14 56 38 0 427 482 70 125 0.060 37.0	Si025888m 30.84 334 148 6 656 1411 277 609 3e-26 115	Si025888m 39.13 69 42 0 86 154 548 616 5e-04 42.7
c80406_g1	3	-2.24729153	-4.800336169	3.67E-05	0.034174158	-2.079988623	GO:0016021^cellular_component^integral component of membrane`GO:0005524^molecular_function^ATP binding`GO:0005509^molecular_function^calcium ion binding`GO:0030247^molecular_function^polysaccharide binding`GO:0004674^molecular_function^protein serine/threonine kinase activity`GO:0009992^biological_process^cellular water homeostasis`GO:0009311^biological_process^oligosaccharide metabolic process`G…	GO:0004672^molecular_function^protein kinase activity`GO:0005524^molecular_function^ATP binding`GO:0006468^biological_process^protein phosphorylation	AT1G21270.1 45.95 37 16 2 185 286 27 62 0.100 36.6 wall-associated kinase 2	AT1G21270.1 37.38 642 339 24 15 621 112 725 5e-113 359 wall-associated kinase 2	GRMZM2G145075_P01 42.22 45 26 0 191 325 34 78 4e-05 48.1	GRMZM2G145075_P01 41.25 640 334 18 6 617 113 738 3e-148 452	Si012054m 56.25 48 17 1 182 313 8 55 4e-09 60.5	Si012054m 45.62 662 317 19 5 639 93 738 5e-173 515
c80798_g1	3	-1.91389853	-4.792925267	3.75E-05	0.034174158	-2.093952638	GO:0004190^molecular_function^aspartic-type endopeptidase activity`GO:0003677^molecular_function^DNA binding	GO:0004190^molecular_function^aspartic-type endopeptidase activity`GO:0006508^biological_process^proteolysis	AT5G10770.1 43.17 417 219 9 225 1436 62 473 1e-98 311 Eukaryotic aspartyl protease family protein	AT5G10770.1 43.17 417 219 9 75 478 62 473 7e-105 324 Eukaryotic aspartyl protease family protein	GRMZM2G089506_P01 75.33 450 100 7 111 1439 22 467 0.0 642	GRMZM2G089506_P01 75.33 450 100 7 37 479 22 467 0.0 669	Si016914m 60.00 445 169 7 111 1439 83 520 5e-159 468	Si016914m 60.00 445 169 7 37 479 83 520 1e-172 500
c80898_g2	3	-1.930031073	-4.317727738	0.00014597	0.043357454	-0.80194689	GO:0031225^cellular_component^anchored component of membrane`GO:0046658^cellular_component^anchored component of plasma membrane`GO:0005576^cellular_component^extracellular region`GO:0009505^cellular_component^plant-type cell wall`GO:0005886^cellular_component^plasma membrane`GO:0042973^molecular_function^glucan endo-1,3-beta-D-glucosidase activity`GO:0005975^biological_process^carbohydrate metab…	GO:0004553^molecular_function^hydrolase activity, hydrolyzing O-glycosyl compounds`GO:0005975^biological_process^carbohydrate metabolic process	AT5G55180.1 42.42 462 230 9 100 1449 19 456 4e-100 316 O-Glycosyl hydrolases family 17 protein	AT5G55180.1 41.65 473 218 11 34 483 19 456 4e-112 343 O-Glycosyl hydrolases family 17 protein	GRMZM2G046459_P01 46.74 475 204 10 109 1449 24 477 4e-111 346	GRMZM2G454550_P01 56.69 127 50 2 355 476 523 649 1e-32 132	Si001233m 51.83 465 178 13 109 1428 25 468 1e-121 373	Si001233m 52.40 479 201 13 14 476 1 468 2e-142 422
c81267_g1	3	-2.114691731	-4.659105102	5.51E-05	0.035868663	-1.843023332	GO:0005737^cellular_component^cytoplasm`GO:0006952^biological_process^defense response`GO:0009607^biological_process^response to biotic stimulus	GO:0006952^biological_process^defense response`GO:0009607^biological_process^response to biotic stimulus	AT5G28000.1 29.93 147 89 8 133 549 4 144 0.025 35.4 Polyketide cyclase/dehydrase and lipid transport superfamily protein	AT5G28000.1 33.02 106 63 6 34 135 43 144 0.008 35.4 Polyketide cyclase/dehydrase and lipid transport superfamily protein	GRMZM2G075283_P01 54.60 163 73 1 145 633 1 162 7e-57 186	GRMZM2G075283_P01 54.60 163 73 1 1 163 1 162 2e-59 186	Si023502m 75.46 163 39 1 145 633 1 162 9e-81 246	Si023502m 75.46 163 39 1 1 163 1 162 5e-83 245
c81347_g1	3	-2.905996475	-4.867640834	3.02E-05	0.033856551	-2.249456671	GO:0005737^cellular_component^cytoplasm`GO:0000287^molecular_function^magnesium ion binding`GO:0010333^molecular_function^terpene synthase activity`GO:0006952^biological_process^defense response`GO:0016114^biological_process^terpenoid biosynthetic process	GO:0010333^molecular_function^terpene synthase activity`GO:0016829^molecular_function^lyase activity`GO:0008152^biological_process^metabolic process`GO:0000287^molecular_function^magnesium ion binding	AT5G23960.1 29.51 515 312 8 2 1507 69 545 6e-68 233 terpene synthase 21	AT1G70080.1 33.25 391 237 8 1 373 129 513 1e-63 217 Terpenoid cyclases/Protein prenyltransferases superfamily protein	GRMZM2G084496_P02 55.21 509 186 5 2 1510 83 555 9e-177 518	GRMZM2G084496_P02 59.52 378 148 3 1 373 83 460 2e-157 460	Si015370m 69.25 504 118 2 2 1510 90 557 0.0 668	Si015370m 74.60 374 94 1 1 373 90 463 0.0 557
c81592_g2	3	-2.388589063	-3.444784387	0.001637729	0.098700559	1.173536135	GO:0031225^cellular_component^anchored component of membrane`GO:0046658^cellular_component^anchored component of plasma membrane`GO:0005576^cellular_component^extracellular region`GO:0009505^cellular_component^plant-type cell wall`GO:0005886^cellular_component^plasma membrane`GO:0042973^molecular_function^glucan endo-1,3-beta-D-glucosidase activity`GO:0005975^biological_process^carbohydrate metab…	GO:0004553^molecular_function^hydrolase activity, hydrolyzing O-glycosyl compounds`GO:0005975^biological_process^carbohydrate metabolic process	AT4G26830.1 45.04 393 191 7 213 1370 20 394 1e-92 291 O-Glycosyl hydrolases family 17 protein	AT4G26830.1 44.23 416 203 9 1 409 1 394 8e-105 321 O-Glycosyl hydrolases family 17 protein	GRMZM2G454550_P01 90.00 30 3 0 1281 1370 484 513 2e-10 63.9	GRMZM2G454550_P01 90.00 30 3 0 380 409 484 513 2e-10 63.5	Si000851m 89.66 29 3 0 1287 1373 462 490 3e-10 62.8	Si000851m 92.86 28 2 0 382 409 462 489 3e-10 62.0
c81634_g7	3	-3.003485522	-3.817192541	0.000594093	0.06934666	0.930307522	GO:0016021^cellular_component^integral component of membrane`GO:0005886^cellular_component^plasma membrane`GO:0005524^molecular_function^ATP binding`GO:0004674^molecular_function^protein serine/threonine kinase activity	GO:0005515^molecular_function^protein binding	AT3G47570.1 34.78 69 45 0 439 645 65 133 0.022 37.0 Leucine-rich repeat protein kinase family protein	AT3G47570.1 34.78 69 45 0 147 215 65 133 0.016 37.4 Leucine-rich repeat protein kinase family protein	GRMZM2G429759_P05 46.94 49 23 2 502 642 2 49 0.19 34.7	GRMZM2G429759_P05 31.97 122 78 3 126 244 8 127 9e-07 51.6	Si028378m 35.29 68 44 0 439 642 69 136 0.082 35.4	Si028378m 35.29 68 44 0 147 214 69 136 0.056 35.8
c82299_g1	3	-2.34455087	-3.537663463	0.001275593	0.08760738	1.159726168	GO:0043531^molecular_function^ADP binding`GO:0005524^molecular_function^ATP binding`GO:0006952^biological_process^defense response	GO:0043531^molecular_function^ADP binding	AT3G14470.1 33.53 331 186 12 1674 2615 171 484 3e-33 138 NB-ARC domain-containing disease resistance protein	AT3G14470.1 33.53 331 186 12 312 625 171 484 7e-34 138 NB-ARC domain-containing disease resistance protein	GRMZM2G171045_P01 46.96 526 225 11 759 2231 8 514 1e-130 406	GRMZM2G171045_P01 46.96 526 225 11 7 497 8 514 1e-133 406	Si013156m 44.40 696 275 16 786 2618 8 676 6e-158 495	Si013156m 44.40 696 275 16 16 626 8 676 2e-161 495
c83643_g2	3	-2.947145378	-3.558496005	0.001205709	0.085497233	1.486205948	GO:0016021^cellular_component^integral component of membrane`GO:0005524^molecular_function^ATP binding`GO:0005509^molecular_function^calcium ion binding`GO:0030247^molecular_function^polysaccharide binding`GO:0004674^molecular_function^protein serine/threonine kinase activity`GO:0009992^biological_process^cellular water homeostasis`GO:0009311^biological_process^oligosaccharide metabolic process`G…	GO:0030247^molecular_function^polysaccharide binding	AT1G21270.1 32.58 132 79 7 261 653 25 147 2e-12 66.2 wall-associated kinase 2	AT1G21270.1 31.85 157 93 9 3 155 1 147 3e-13 67.4 wall-associated kinase 2	GRMZM2G145045_P01 65.71 140 44 4 246 662 36 172 7e-54 186	GRMZM2G145045_P01 64.34 143 47 4 17 158 33 172 9e-56 188	Si034397m 70.92 141 35 5 246 662 23 159 6e-58 197	Si034397m 70.83 144 36 5 17 158 20 159 2e-61 204
c83775_g1	3	-2.149759325	-3.529604142	0.001303667	0.088370591	1.117925079	GO:0005615^cellular_component^extracellular space`GO:0042973^molecular_function^glucan endo-1,3-beta-D-glucosidase activity`GO:0005975^biological_process^carbohydrate metabolic process`GO:0006952^biological_process^defense response	GO:0004553^molecular_function^hydrolase activity, hydrolyzing O-glycosyl compounds`GO:0005975^biological_process^carbohydrate metabolic process	AT3G57240.1 50.30 165 74 3 1 480 106 267 3e-44 151 beta-1,3-glucanase 3	AT3G57240.1 50.91 165 73 3 1 160 106 267 2e-49 165 beta-1,3-glucanase 3	GRMZM2G065585_P01 80.75 161 30 1 1 480 101 261 8e-76 233	GRMZM2G065585_P01 80.75 161 30 1 1 160 101 261 2e-85 258	Si002182m 88.75 160 18 0 1 480 100 259 2e-83 252	Si002182m 88.75 160 18 0 1 160 100 259 2e-94 281
c85095_g1	3	-1.477868644	-3.707136217	0.000804241	0.075143262	0.55312247	.	.	AT3G28540.1 37.07 116 71 1 365 712 71 184 5e-17 80.5 P-loop containing nucleoside triphosphate hydrolases superfamily protein	AT3G28610.1 29.95 197 112 8 41 235 8 180 1e-17 81.6 P-loop containing nucleoside triphosphate hydrolases superfamily protein	GRMZM2G444560_P02 78.44 218 41 4 74 712 1 217 3e-103 303	GRMZM2G444560_P02 78.44 218 41 4 25 237 1 217 5e-107 312	Si029454m 83.18 214 35 1 74 715 1 213 1e-111 335	Si029454m 83.18 214 35 1 25 238 1 213 1e-123 365
c85177_g1	3	-1.886727769	-4.409788115	0.000112344	0.041531872	-1.164295779	GO:0005615^cellular_component^extracellular space`GO:0004568^molecular_function^chitinase activity`GO:0006032^biological_process^chitin catabolic process`GO:0000272^biological_process^polysaccharide catabolic process	GO:0004553^molecular_function^hydrolase activity, hydrolyzing O-glycosyl compounds`GO:0005975^biological_process^carbohydrate metabolic process	AT5G24090.1 58.18 165 65 1 118 600 28 192 4e-65 206 chitinase A	AT5G24090.1 58.43 166 65 1 39 200 27 192 8e-66 208 chitinase A	GRMZM2G453805_P01 83.23 161 27 0 118 600 25 185 3e-90 271	GRMZM2G453805_P01 80.54 185 36 0 16 200 1 185 2e-94 281	Si002419m 83.33 162 26 1 118 600 24 185 6e-79 241	Si002419m 83.33 186 29 2 16 200 1 185 6e-92 275
c85569_g1	3	-1.797401132	-4.388075866	0.00011951	0.042597588	-0.859250781	GO:0016021^cellular_component^integral component of membrane`GO:0005886^cellular_component^plasma membrane`GO:0009506^cellular_component^plasmodesma`GO:0005524^molecular_function^ATP binding`GO:0016887^molecular_function^ATPase activity`GO:0005215^molecular_function^transporter activity	GO:0005524^molecular_function^ATP binding`GO:0016887^molecular_function^ATPase activity	AT3G47780.1 60.29 952 357 7 99 2951 5 936 0.0 1085 ABC2 homolog 6	AT3G47780.1 60.61 952 354 7 33 983 5 936 0.0 1140 ABC2 homolog 6	GRMZM2G355523_P01 69.36 953 245 3 96 2951 5 911 0.0 1304	GRMZM2G355523_P01 69.30 961 244 4 24 983 1 911 0.0 1356	Si013214m 92.03 954 45 3 96 2951 9 933 0.0 1701	Si013214m 92.00 962 46 3 24 983 1 933 0.0 1809
c86560_g1	3	-1.792697017	-3.44087643	0.001654961	0.098700559	1.23564834	GO:0016021^cellular_component^integral component of membrane`GO:0005524^molecular_function^ATP binding`GO:0004674^molecular_function^protein serine/threonine kinase activity	GO:0004672^molecular_function^protein kinase activity`GO:0005524^molecular_function^ATP binding`GO:0006468^biological_process^protein phosphorylation	AT4G23160.1 51.05 143 70 0 2 430 1099 1241 2e-37 144 cysteine-rich RLK (RECEPTOR-like protein kinase) 8	AT4G23160.1 51.05 143 70 0 1 143 1099 1241 4e-43 154 cysteine-rich RLK (RECEPTOR-like protein kinase) 8	GRMZM2G021624_P02 68.09 141 43 1 2 424 506 644 5e-53 186	GRMZM2G021624_P02 68.09 141 43 1 1 141 506 644 5e-60 199	Si033307m 70.15 134 40 0 2 403 635 768 2e-53 187	Si033307m 70.15 134 40 0 1 134 635 768 1e-60 201
c86624_g1	3	-1.969518001	-4.950797352	2.38E-05	0.031077912	-2.615094492	GO:0016021^cellular_component^integral component of membrane`GO:0005524^molecular_function^ATP binding`GO:0005509^molecular_function^calcium ion binding`GO:0030247^molecular_function^polysaccharide binding`GO:0004674^molecular_function^protein serine/threonine kinase activity`GO:0009992^biological_process^cellular water homeostasis`GO:0009311^biological_process^oligosaccharide metabolic process`G…	GO:0030247^molecular_function^polysaccharide binding	AT1G21270.1 26.92 78 54 2 996 1220 24 101 2.3 31.6 wall-associated kinase 2	AT1G21270.1 25.23 218 135 9 41 251 28 224 2e-09 57.8 wall-associated kinase 2	GRMZM2G433076_P01 48.78 41 20 1 132 251 295 335 0.002 42.4	GRMZM2G124428_P01 33.83 269 155 11 12 269 17 273 2e-32 124	Si034142m 45.49 466 199 12 111 1478 22 442 1e-115 369	Si034142m 34.78 46 25 2 40 80 299 344 0.029 36.2
c87557_g6	3	3.003150307	3.674907859	0.000878409	0.077394783	0.99809428	GO:0009507^cellular_component^chloroplast`GO:0033984^molecular_function^indole-3-glycerol-phosphate lyase activity`GO:0004834^molecular_function^tryptophan synthase activity	.	AT4G02610.1 66.67 45 15 0 120 254 159 203 5e-12 60.1 Aldolase-type TIM barrel family protein	.	GRMZM2G085381_P03 89.36 47 5 0 114 254 234 280 5e-22 89.0	.	Si038910m 82.98 47 8 0 114 254 1 47 8e-22 84.7	.
c87803_g1	3	2.718796335	3.911559331	0.000457364	0.065927689	0.824756209	.	.	AT3G15890.1 43.75 32 17 1 1116 1024 159 190 1.4 31.2 Protein kinase superfamily protein	.	GRMZM2G117993_P01 36.11 36 23 0 997 890 27 62 1.6 30.4	.	.	.
c87930_g1	3	-2.004427482	-3.915189191	0.000452771	0.065749061	0.240129104	.	.	AT1G61140.2 26.61 109 71 3 55 357 163 270 0.36 32.0 SNF2 domain-containing protein / helicase domain-containing protein / zinc finger protein-related	.	GRMZM5G804511_P01 65.12 86 22 2 184 441 1 78 3e-23 92.0	.	Si027121m 73.86 88 21 2 184 441 1 88 1e-33 119	.
c88004_g1	3	-1.911958371	-4.739415275	4.37E-05	0.035709135	-2.073451019	GO:0008061^molecular_function^chitin binding`GO:0004568^molecular_function^chitinase activity`GO:0006032^biological_process^chitin catabolic process`GO:0000272^biological_process^polysaccharide catabolic process	GO:0004553^molecular_function^hydrolase activity, hydrolyzing O-glycosyl compounds`GO:0005975^biological_process^carbohydrate metabolic process	AT4G19810.1 23.08 130 77 6 4 351 92 212 2.6 28.9 Glycosyl hydrolase family protein with chitinase insertion domain	AT2G41300.1 27.78 90 62 2 99 185 161 250 1.00 30.0 strictosidine synthase-like 1	GRMZM2G057766_P01 78.97 195 41 0 1 585 82 276 7e-112 325	GRMZM2G057766_P01 78.97 195 41 0 1 195 82 276 6e-112 325	Si028172m 75.90 195 43 1 1 585 82 272 2e-104 306	Si028172m 75.90 195 43 1 1 195 82 272 2e-104 306
c88073_g8	3	-2.053757089	-4.4220557	0.000108484	0.041531872	-1.235905432	GO:0016021^cellular_component^integral component of membrane`GO:0005524^molecular_function^ATP binding`GO:0004674^molecular_function^protein serine/threonine kinase activity	.	AT4G23190.1 28.20 383 230 10 293 1384 38 394 2e-33 134 cysteine-rich RLK (RECEPTOR-like protein kinase) 11	AT4G23220.1 29.38 405 214 14 14 388 89 451 2e-40 153 cysteine-rich RLK (RECEPTOR-like protein kinase) 14	GRMZM2G368632_P01 55.05 376 153 7 293 1390 26 395 1e-118 364	GRMZM2G368632_P01 55.73 384 151 8 16 389 21 395 1e-126 382	Si039150m 54.91 377 155 8 293 1390 22 394 2e-124 380	Si039150m 56.74 386 147 11 16 389 17 394 4e-137 410
c88125_g2	3	2.464040147	4.001640855	0.000355786	0.059465816	0.193047218	.	.	AT2G40690.1 27.16 81 48 2 223 447 267 342 3.2 31.6 NAD-dependent glycerol-3-phosphate dehydrogenase family protein	.	GRMZM2G158087_P01 39.13 46 28 0 2325 2462 95 140 2.6 32.0	.	.	.
c89574_g8	3	-2.746292243	-3.922735246	0.000443366	0.065662479	0.430360054	.	.	AT1G21270.1 23.73 295 144 14 2 799 34 276 1e-04 44.3 wall-associated kinase 2	.	GRMZM2G123594_P01 41.37 278 122 12 2 811 53 297 1e-54 187	.	Si012618m 36.99 73 41 2 584 799 352 420 1e-07 53.9	.
c89688_g1	3	-1.685700842	-3.738004263	0.00073893	0.073438885	0.48393585	GO:0005768^cellular_component^endosome`GO:0005794^cellular_component^Golgi apparatus`GO:0016021^cellular_component^integral component of membrane`GO:0005886^cellular_component^plasma membrane`GO:0005802^cellular_component^trans-Golgi network	.	AT4G15610.1 65.12 43 15 0 1645 1773 125 167 2e-12 67.8 Uncharacterised protein family (UPF0497)	.	GRMZM5G863076_P01 83.78 74 12 0 1633 1854 118 191 8e-23 99.4	.	Si032948m 94.59 74 4 0 1633 1854 124 197 4e-25 105	.
c89740_g3	3	-2.008325679	-4.226628033	0.000188963	0.048109524	-0.7319101	GO:0052860^molecular_function^2'-deoxymugineic-acid 3-dioxygenase activity`GO:0031418^molecular_function^L-ascorbic acid binding`GO:0046872^molecular_function^metal ion binding`GO:0033761^molecular_function^mugineic-acid 3-dioxygenase activity	GO:0016491^molecular_function^oxidoreductase activity`GO:0016706^molecular_function^oxidoreductase activity, acting on paired donors, with incorporation or reduction of molecular oxygen, 2-oxoglutarate as one donor, and incorporation of one atom each of oxygen into both donors`GO:0055114^biological_process^oxidation-reduction process	AT5G24530.1 33.05 236 148 5 434 1126 13 243 1e-34 132 2-oxoglutarate (2OG) and Fe(II)-dependent oxygenase superfamily protein	AT5G24530.1 33.05 236 148 5 15 245 13 243 8e-36 132 2-oxoglutarate (2OG) and Fe(II)-dependent oxygenase superfamily protein	GRMZM2G086231_P01 58.87 231 88 3 434 1120 14 239 1e-90 280	GRMZM2G086231_P01 58.87 231 88 3 15 243 14 239 3e-92 279	Si024398m 74.49 247 57 2 392 1129 1 242 5e-133 388	Si024398m 74.49 247 57 2 1 246 1 242 2e-134 387
c89931_g4	3	-1.928828635	-3.519262431	0.001340566	0.089541589	1.033055505	.	.	AT2G01120.2 46.15 26 14 0 345 268 87 112 0.26 32.0 origin recognition complex subunit 4	.	.	.	Si002547m 80.00 30 6 0 2 91 239 268 3e-07 49.7	.
c89946_g4	3	4.064867599	4.129931251	0.000248242	0.051448696	-0.06894946	.	.	AT2G27100.1 34.38 32 21 0 100 195 114 145 2.9 25.8 C2H2 zinc-finger protein SERRATE (SE)	.	GRMZM2G049950_P02 50.00 26 13 0 73 150 57 82 0.53 28.5	.	Si007410m 73.21 56 14 1 13 180 1 55 7e-14 63.5	.
c90279_g1	3	2.918505327	4.365539405	0.000127425	0.043016358	-0.346193183	GO:0016787^molecular_function^hydrolase activity`GO:0006541^biological_process^glutamine metabolic process	GO:0016787^molecular_function^hydrolase activity`GO:0006541^biological_process^glutamine metabolic process	AT5G38200.1 61.75 434 145 8 126 1418 12 427 0.0 521 Class I glutamine amidotransferase-like superfamily protein	AT5G38200.1 63.13 434 139 8 6 436 12 427 0.0 564 Class I glutamine amidotransferase-like superfamily protein	GRMZM2G094304_P01 79.37 446 71 9 111 1427 1 432 0.0 644	GRMZM2G094304_P01 80.49 446 66 10 1 439 1 432 0.0 698	Si001508m 83.56 444 59 8 111 1430 1 434 0.0 687	Si001508m 85.14 444 52 8 1 440 1 434 0.0 754
c91767_g1	3	-2.147810699	-3.922326588	0.000443871	0.065662479	0.076718463	.	.	AT1G32361.1 37.50 40 23 1 10 129 192 229 0.22 29.6 RING/U-box superfamily protein	.	GRMZM2G382240_P01 31.11 45 28 1 32 157 32 76 2.2 27.3	.	Si022802m 45.45 22 12 0 207 142 39 60 0.22 29.6	.
c92038_g1	3	-2.425119318	-4.952682359	2.37E-05	0.031077912	-2.654162217	GO:0016021^cellular_component^integral component of membrane`GO:0020037^molecular_function^heme binding`GO:0005506^molecular_function^iron ion binding`GO:0004497^molecular_function^monooxygenase activity`GO:0016705^molecular_function^oxidoreductase activity, acting on paired donors, with incorporation or reduction of molecular oxygen`GO:0016102^biological_process^diterpenoid biosynthetic process`…	GO:0005506^molecular_function^iron ion binding`GO:0016705^molecular_function^oxidoreductase activity, acting on paired donors, with incorporation or reduction of molecular oxygen`GO:0020037^molecular_function^heme binding`GO:0055114^biological_process^oxidation-reduction process	AT3G48300.1 33.69 279 177 2 5 841 116 386 6e-51 177 cytochrome P450, family 71, subfamily A, polypeptide 23	AT3G48300.1 33.69 279 177 2 2 280 116 386 5e-51 177 cytochrome P450, family 71, subfamily A, polypeptide 23	GRMZM2G067591_P01 67.86 280 87 2 8 841 123 401 4e-133 391	GRMZM2G067591_P01 67.86 280 87 2 3 280 123 401 4e-133 391	Si026247m 74.56 283 67 2 5 841 122 403 9e-148 428	Si026247m 74.56 283 67 2 2 280 122 403 8e-148 428
c92145_g1	3	2.739755094	3.744588025	0.000725682	0.073438885	0.875463181	GO:0016567^biological_process^protein ubiquitination	.	AT5G47800.1 45.89 462 209 6 1973 600 59 483 5e-134 413 Phototropic-responsive NPH3 family protein	.	GRMZM2G020156_P01 71.51 558 114 8 1982 339 57 579 0.0 740	.	Si029319m 73.93 560 98 10 1982 339 57 580 0.0 762	.
c93254_g1	3	-3.069662839	-4.649034498	5.67E-05	0.035868663	-1.84410485	GO:0005576^cellular_component^extracellular region	.	AT4G30380.1 62.38 101 35 2 169 471 24 121 5e-34 122 Barwin-related endoglucanase	AT4G30380.1 56.10 123 51 2 35 157 2 121 2e-39 132 Barwin-related endoglucanase	GRMZM2G099092_P01 82.41 108 18 1 163 483 26 133 1e-56 181	GRMZM2G099092_P01 83.48 115 18 1 48 161 19 133 8e-63 193	Si032273m 65.66 99 31 3 166 456 28 125 7e-35 125	Si032273m 63.06 111 36 4 46 152 16 125 6e-38 130
c93525_g3	3	-2.265674853	-4.126530015	0.00025063	0.051448696	-0.436238848	GO:0016021^cellular_component^integral component of membrane`GO:0005886^cellular_component^plasma membrane`GO:0005524^molecular_function^ATP binding`GO:0004674^molecular_function^protein serine/threonine kinase activity	GO:0004672^molecular_function^protein kinase activity`GO:0005524^molecular_function^ATP binding`GO:0006468^biological_process^protein phosphorylation	AT3G47580.1 44.26 244 118 4 4 717 771 1002 1e-55 196 Leucine-rich repeat protein kinase family protein	AT3G47580.1 44.26 244 118 4 2 239 771 1002 6e-61 207 Leucine-rich repeat protein kinase family protein	GRMZM2G073884_P01 60.00 240 89 3 4 717 626 860 6e-93 298	GRMZM2G073884_P01 60.83 240 87 3 2 239 626 860 2e-98 310	Si008342m 68.67 249 74 2 1 735 865 1113 4e-108 342	Si008342m 69.88 249 71 2 1 245 865 1113 4e-114 355
c93531_g5	3	-1.74505132	-3.818326508	0.000592235	0.06934666	0.565596115	GO:0005576^cellular_component^extracellular region`GO:0006952^biological_process^defense response`GO:0009607^biological_process^response to biotic stimulus	.	AT4G33720.1 57.24 145 56 3 276 710 26 164 2e-46 157 CAP (Cysteine-rich secretory proteins, Antigen 5, and Pathogenesis-related 1 protein) superfamily protein	AT4G33720.1 53.94 165 65 4 44 208 11 164 1e-54 175 CAP (Cysteine-rich secretory proteins, Antigen 5, and Pathogenesis-related 1 protein) superfamily protein	GRMZM2G456997_P01 75.84 149 35 1 264 710 21 168 5e-70 219	GRMZM2G456997_P01 77.11 166 34 2 43 208 7 168 4e-87 258	Si031309m 84.77 151 18 3 264 710 22 169 4e-71 221	Si031309m 83.77 154 20 3 57 208 19 169 1e-86 257
c93817_g4	3	-2.242055069	-3.769967985	0.000676744	0.072060062	0.645666292	GO:0016021^cellular_component^integral component of membrane`GO:0005886^cellular_component^plasma membrane`GO:0005524^molecular_function^ATP binding`GO:0005516^molecular_function^calmodulin binding`GO:0004674^molecular_function^protein serine/threonine kinase activity`GO:0048544^biological_process^recognition of pollen	.	AT1G11410.1 36.21 116 68 2 187 528 735 846 6e-16 77.0 S-locus lectin protein kinase family protein	AT1G11410.1 36.21 116 68 2 45 158 735 846 1e-16 77.4 S-locus lectin protein kinase family protein	GRMZM2G413635_P02 54.70 117 50 1 187 528 557 673 1e-36 137	GRMZM2G413635_P01 54.70 117 50 1 45 158 367 483 6e-38 137	Si031890m 61.61 112 40 1 193 528 473 581 1e-39 144	Si031890m 60.53 114 42 1 45 158 471 581 7e-42 148
c94445_g1	3	1.896293204	3.598374129	0.001082123	0.083285976	0.906228118	.	.	AT1G14920.1 37.14 35 22 0 161 57 292 326 9.8 25.8 GRAS family transcription factor family protein	.	GRMZM2G109431_P01 82.86 70 8 2 106 315 1 66 2e-15 73.2	.	Si034817m 90.41 73 3 4 106 324 1 69 4e-19 82.8	.
c96484_g2	3	-1.715643994	-3.585786541	0.001119744	0.083784226	0.839828527	GO:0005524^molecular_function^ATP binding	GO:0005524^molecular_function^ATP binding	AT3G28580.1 63.37 101 33 2 1 297 357 455 6e-37 132 P-loop containing nucleoside triphosphate hydrolases superfamily protein	AT3G28610.1 57.01 107 44 1 1 107 346 450 7e-37 132 P-loop containing nucleoside triphosphate hydrolases superfamily protein	GRMZM2G444560_P03 82.18 101 17 1 1 300 137 237 2e-54 175	GRMZM2G444560_P03 83.02 106 17 1 1 105 137 242 6e-59 187	Si029454m 89.00 100 11 0 1 300 378 477 2e-60 197	Si029454m 89.52 105 11 0 1 105 378 482 2e-63 204
c135193_g1	5	1.93284206	4.233516371	0.000185317	0.047840132	-0.526162878	.	.	AT2G39050.1 27.56 156 90 6 208 627 164 312 2e-06 48.9 hydroxyproline-rich glycoprotein family protein	AT2G39050.1 28.44 109 68 3 43 141 164 272 7e-07 48.1 hydroxyproline-rich glycoprotein family protein	GRMZM2G348125_P01 31.46 178 98 7 139 612 29 202 6e-14 70.5	GRMZM2G348125_P01 32.00 150 81 5 47 177 55 202 9e-15 70.1	Si030394m 28.40 162 95 5 217 651 21 178 8e-11 62.8	Si030394m 31.36 118 71 3 46 153 21 138 2e-11 62.0
c164757_g1	5	-2.132190415	-3.461655366	0.001565304	0.096976423	1.225329122	.	.	AT3G10030.1 35.71 28 18 0 192 275 300 327 3.2 28.5 aspartate/glutamate/uridylate kinase family protein	.	GRMZM2G314661_P01 41.51 53 25 2 211 351 928 980 2.0 30.0	.	Si009312m 46.15 39 18 1 193 309 81 116 0.81 30.4	.
c45116_g1	5	2.626919584	3.658200759	0.00091943	0.078237263	1.195009738	.	.	AT1G44110.1 36.00 50 30 2 4 150 371 419 0.27 28.9 Cyclin A1;1	.	AC191633.3_FGP003 41.67 24 14 0 55 126 553 576 0.98 28.1	.	Si001119m 40.82 49 27 2 7 150 416 463 0.25 29.3	.
c46151_g1	5	3.179306291	3.757690494	0.000700003	0.073328934	1.139843716	.	.	AT1G80180.1 72.00 25 7 0 232 158 1 25 1e-04 41.6	.	GRMZM2G016259_P01 72.88 59 15 1 232 59 1 59 2e-18 81.3	.	Si024997m 42.31 52 19 1 232 110 1 52 0.001 38.1	.
c47332_g1	5	-2.953400051	-3.589217653	0.001109366	0.083666475	1.615695182	GO:0032578^cellular_component^aleurone grain membrane`GO:0031225^cellular_component^anchored component of membrane`GO:0005773^cellular_component^vacuole`GO:0008289^molecular_function^lipid binding`GO:0008233^molecular_function^peptidase activity	.	AT3G22600.1 37.35 83 46 3 186 428 28 106 2e-07 49.7 Bifunctional inhibitor/lipid-transfer protein/seed storage 2S albumin superfamily protein	AT5G64080.2 34.02 97 60 3 14 109 28 121 2e-10 56.2 Bifunctional inhibitor/lipid-transfer protein/seed storage 2S albumin superfamily protein	GRMZM2G171597_P01 48.15 81 41 1 186 428 35 114 1e-16 76.6	GRMZM2G171597_P01 45.90 122 53 3 30 139 35 155 2e-21 87.4	Si037819m 40.74 81 46 1 186 428 39 117 7e-14 67.8	Si037819m 39.50 119 64 4 18 131 28 143 2e-17 76.3
c58380_g1	5	2.645316675	3.879548665	0.00049989	0.068054417	0.131778364	.	.	AT1G06490.1 35.48 31 20 0 193 101 1908 1938 1.3 28.1 glucan synthase-like 7	.	GRMZM2G173874_P01 44.44 27 15 0 90 10 218 244 2.3 27.7	.	Si023587m 44.00 25 14 0 90 16 109 133 5.2 26.2	.
c59104_g3	5	2.721303821	4.245415674	0.000179181	0.046835493	-0.093290992	.	.	AT5G45230.1 43.33 30 17 0 505 416 190 219 1.4 30.8 Disease resistance protein (TIR-NBS-LRR class) family	.	GRMZM2G101523_P01 24.41 127 86 4 322 702 7 123 4.1 28.9	.	Si023323m 46.15 78 39 1 587 811 111 188 0.015 36.2	.
c61401_g1	5	3.579734937	3.871177646	0.000511633	0.068160086	1.087001665	.	.	AT5G17340.1 37.84 37 18 1 304 194 5 36 2.5 26.9 Putative membrane lipoprotein	.	AC195903.3_FGP002 30.19 53 27 1 294 166 72 124 0.48 30.0	.	.	.
c65321_g1	5	-2.122788284	-4.170043879	0.00022171	0.049788576	-0.60168431	GO:0009507^cellular_component^chloroplast`GO:0009535^cellular_component^chloroplast thylakoid membrane`GO:0016021^cellular_component^integral component of membrane`GO:0009523^cellular_component^photosystem II`GO:0015979^biological_process^photosynthesis	.	AT4G19100.1 45.16 31 17 0 485 577 173 203 0.022 35.8 Protein of unknown function (DUF3464)	AT4G19100.1 38.33 60 37 0 141 200 152 211 4e-07 49.3 Protein of unknown function (DUF3464)	GRMZM5G893392_P01 82.73 110 19 0 278 607 55 164 5e-26 104	GRMZM5G893392_P01 70.86 175 40 3 28 202 1 164 5e-52 170	Si037515m 48.39 31 16 0 485 577 168 198 0.006 37.7	Si037515m 38.10 84 49 1 112 192 115 198 1e-09 56.6
c66714_g1	5	1.654869067	3.533551765	0.001289842	0.088104749	1.055902546	GO:0009535^cellular_component^chloroplast thylakoid membrane`GO:0005507^molecular_function^copper ion binding`GO:0009055^molecular_function^electron carrier activity`GO:0055114^biological_process^oxidation-reduction process	GO:0005507^molecular_function^copper ion binding`GO:0009055^molecular_function^electron carrier activity	AT1G76100.1 80.43 46 9 0 272 409 68 113 6e-19 79.7 plastocyanin 1	AT1G76100.1 53.39 118 38 4 1 106 1 113 1e-26 99.4 plastocyanin 1	GRMZM2G071450_P01 68.87 106 26 2 92 409 1 99 4e-19 80.9	GRMZM2G071450_P01 69.81 106 25 2 1 106 1 99 1e-27 102	Si040841m 55.00 20 9 0 49 108 10 29 6.6 25.0	Si034257m 33.87 62 41 0 3 64 61 122 0.10 31.2
c67128_g1	5	3.416774808	3.637765423	0.000972137	0.079250464	1.235820963	GO:0009507^cellular_component^chloroplast`GO:0009941^cellular_component^chloroplast envelope`GO:0009706^cellular_component^chloroplast inner membrane`GO:0016021^cellular_component^integral component of membrane`GO:0009536^cellular_component^plastid`GO:0051537^molecular_function^2 iron, 2 sulfur cluster binding`GO:0010277^molecular_function^chlorophyllide a oxygenase [overall] activity`GO:0046872^…	.	AT4G25650.2 25.24 206 77 6 128 727 236 370 5e-12 65.1 ACD1-like	.	GRMZM2G349062_P01 75.76 33 8 0 128 226 233 265 9e-10 59.3	.	Si035470m 66.67 21 7 0 665 727 269 289 0.73 31.2	.
c68894_g1	5	2.399555797	3.952997479	0.000407532	0.064170745	0.585928822	GO:0042802^molecular_function^identical protein binding`GO:0016747^molecular_function^transferase activity, transferring acyl groups other than amino-acyl groups`GO:0009813^biological_process^flavonoid biosynthetic process	GO:0016746^molecular_function^transferase activity, transferring acyl groups`GO:0009058^biological_process^biosynthetic process`GO:0004315^molecular_function^3-oxoacyl-[acyl-carrier-protein] synthase activity`GO:0006633^biological_process^fatty acid biosynthetic process`GO:0016747^molecular_function^transferase activity, transferring acyl groups other than amino-acyl groups`GO:0008610^biological_…	AT5G13930.1 48.13 214 98 5 2 625 186 392 5e-45 159 Chalcone and stilbene synthase family protein	AT5G13930.1 48.13 214 98 5 1 208 186 392 5e-57 188 Chalcone and stilbene synthase family protein	GRMZM2G175812_P02 55.56 216 86 5 2 637 170 379 1e-56 190	GRMZM2G175812_P02 56.48 216 84 5 1 212 170 379 2e-71 226	Si032912m 65.09 212 65 4 2 628 186 391 2e-72 231	Si032912m 65.09 212 65 4 1 209 186 391 2e-88 270
c69462_g3	5	5.231455668	4.280691041	0.000162142	0.044444868	-0.137906926	GO:0005737^cellular_component^cytoplasm`GO:0005524^molecular_function^ATP binding`GO:0009816^biological_process^defense response to bacterium, incompatible interaction`GO:0006457^biological_process^protein folding	GO:0005524^molecular_function^ATP binding	AT5G52640.1 85.71 133 18 1 2 400 48 179 5e-74 237 heat shock protein 90.1	AT5G56030.1 83.11 148 24 1 1 148 43 189 6e-81 255 heat shock protein 81-2	GRMZM5G833699_P01 91.73 133 11 0 2 400 53 185 1e-80 255	GRMZM5G833699_P01 89.19 148 16 0 1 148 53 200 8e-88 274	Si009497m 92.48 133 10 0 2 400 53 185 1e-80 254	Si009497m 89.86 148 15 0 1 148 53 200 1e-87 273
c70175_g1	5	-2.241234125	-3.610162407	0.001048002	0.082297023	1.244536784	GO:0048046^cellular_component^apoplast`GO:0005618^cellular_component^cell wall	GO:0005515^molecular_function^protein binding	AT5G06870.1 42.54 315 173 7 110 1045 21 330 5e-70 228 polygalacturonase inhibiting protein 2	AT5G53486.2 70.59 17 5 0 286 302 58 74 1.3 28.9	GRMZM2G025105_P01 61.09 311 114 5 113 1033 29 336 1e-105 320	GRMZM2G025105_P01 62.70 311 109 5 28 334 29 336 2e-125 368	Si022502m 78.53 354 61 3 32 1051 1 353 9e-160 459	Si022502m 78.53 354 61 3 1 340 1 353 0.0 521
c71974_g1	5	-2.67526898	-4.485916021	9.04E-05	0.040282994	-0.117368727	GO:0042585^cellular_component^germinal vesicle`GO:0031618^cellular_component^nuclear centromeric heterochromatin`GO:0000799^cellular_component^nuclear condensin complex`GO:0005654^cellular_component^nucleoplasm`GO:0035064^molecular_function^methylated histone binding`GO:0005515^molecular_function^protein binding`GO:0000278^biological_process^mitotic cell cycle`GO:0007076^biological_process^mitoti…	.	AT4G15890.1 56.01 566 224 7 3 1649 758 1315 0.0 573 binding	AT4G15890.1 56.47 572 212 10 1 549 758 1315 0.0 614 binding	GRMZM2G571844_P01 92.58 310 21 1 420 1343 1 310 0.0 542	GRMZM2G571844_P01 92.74 317 21 1 140 454 1 317 0.0 589	Si024817m 91.30 552 41 4 3 1649 740 1287 0.0 916	Si024817m 93.12 552 31 4 1 549 740 1287 0.0 981
c72564_g1	5	1.999472288	3.502458352	0.001402685	0.091405953	1.234332235	.	.	AT2G01300.1 32.81 64 43 0 220 411 80 143 5e-04 40.0	AT2G01300.1 32.71 107 58 1 31 137 51 143 2e-14 67.4	GRMZM2G425729_P01 77.88 104 19 2 100 408 72 172 3e-21 89.4	GRMZM2G425729_P01 81.55 103 15 3 34 135 72 171 7e-39 133	Si003152m 45.07 71 39 0 220 432 93 163 2e-04 40.8	Si003152m 43.97 116 51 1 29 144 62 163 6e-20 82.8
c75211_g1	5	2.232381505	5.129956358	1.42E-05	0.027788329	-3.130992236	GO:0005737^cellular_component^cytoplasm`GO:0005730^cellular_component^nucleolus`GO:0043565^molecular_function^sequence-specific DNA binding`GO:0003700^molecular_function^sequence-specific DNA binding transcription factor activity`GO:0003713^molecular_function^transcription coactivator activity`GO:0009873^biological_process^ethylene-activated signaling pathway`GO:0045893^biological_process^positiv…	GO:0043565^molecular_function^sequence-specific DNA binding	AT3G24500.1 62.33 146 52 2 129 560 1 145 4e-44 150 multiprotein bridging factor 1C	AT3G24500.1 62.33 146 52 2 1 144 1 145 2e-53 169 multiprotein bridging factor 1C	GRMZM2G051135_P01 89.17 120 11 1 129 488 1 118 5e-56 182	GRMZM2G051135_P01 89.17 120 11 1 1 120 1 118 1e-67 206	Si007421m 96.82 157 3 1 129 599 1 155 6e-87 260	Si007421m 96.82 157 3 1 1 157 1 155 5e-99 286
c75312_g1	5	-2.096955768	-3.934730534	0.000428808	0.065662479	0.323696115	.	.	AT2G27650.1 28.26 46 33 0 144 281 764 809 2.8 28.1 Ubiquitin carboxyl-terminal hydrolase-related protein	AT2G27630.1 24.18 91 65 2 3 93 738 824 0.60 29.3 Ubiquitin carboxyl-terminal hydrolase-related protein	.	.	Si028641m 29.31 58 41 0 57 230 41 98 1.3 28.9	Si028641m 30.88 68 46 1 10 76 31 98 0.31 30.0
c76756_g2	5	2.164995597	3.643198359	0.000957845	0.078840351	1.035911651	GO:0005737^cellular_component^cytoplasm`GO:0051259^biological_process^protein oligomerization`GO:0009408^biological_process^response to heat	.	AT5G59720.1 74.42 129 31 1 1 381 13 141 5e-52 169 heat shock protein 18.2	AT1G53540.1 68.49 146 46 0 1 146 13 158 8e-71 213 HSP20-like chaperones superfamily protein	GRMZM2G158232_P01 89.84 128 12 1 1 381 7 134 1e-65 204	GRMZM2G158232_P01 91.16 147 12 1 1 146 7 153 5e-85 250	Si002731m 94.49 127 7 0 1 381 97 223 1e-69 216	Si003231m 94.52 146 8 0 1 146 7 152 5e-89 259
c77674_g1	5	2.041851775	3.435162755	0.001680469	0.099378343	1.169935184	.	.	AT3G10020.2 42.20 109 59 2 69 395 2 106 3e-22 90.9	AT3G10020.1 48.94 141 64 4 36 176 15 147 3e-33 118	GRMZM2G031033_P01 86.58 149 18 1 102 548 3 149 7e-69 213	GRMZM2G031033_P01 87.25 149 17 1 34 182 3 149 3e-81 242	Si011248m 94.00 150 9 0 99 548 1 150 3e-74 226	Si011248m 94.00 150 9 0 33 182 1 150 5e-86 253
c78721_g1	5	3.573275964	5.391904086	6.65E-06	0.018902009	-3.835600207	GO:0009507^cellular_component^chloroplast`GO:0006950^biological_process^response to stress	.	AT4G27670.1 28.46 253 138 5 119 865 15 228 8e-24 99.0 heat shock protein 21	AT4G27670.1 31.62 253 130 8 40 288 15 228 7e-34 125 heat shock protein 21	GRMZM2G080724_P01 58.30 271 80 8 83 865 6 253 4e-68 219	GRMZM2G080724_P01 61.25 271 72 9 28 288 6 253 3e-75 234	Si014309m 80.30 264 46 3 74 865 1 258 5e-116 342	Si014309m 82.09 268 34 6 25 288 1 258 1e-128 370
c78858_g1	5	2.460976178	3.86035437	0.000527215	0.068447207	0.160488534	GO:0020037^molecular_function^heme binding`GO:0005506^molecular_function^iron ion binding`GO:0004497^molecular_function^monooxygenase activity`GO:0016705^molecular_function^oxidoreductase activity, acting on paired donors, with incorporation or reduction of molecular oxygen	.	AT3G52970.2 46.88 64 33 1 98 286 48 111 3e-11 59.7 cytochrome P450, family 76, subfamily G, polypeptide 1	.	AC186603.6_FGP003 58.21 67 24 2 98 286 59 125 9e-15 70.5	.	Si013618m 61.46 96 35 1 5 286 12 107 2e-21 88.6	.
c80773_g2	5	-2.251129704	-4.672004709	5.31E-05	0.035868663	-1.840978154	GO:0016021^cellular_component^integral component of membrane`GO:0005524^molecular_function^ATP binding`GO:0004674^molecular_function^protein serine/threonine kinase activity`GO:0009790^biological_process^embryo development`GO:0008544^biological_process^epidermis development	GO:0005515^molecular_function^protein binding	AT4G20140.1 34.78 184 94 2 1510 2061 97 254 4e-22 102 Leucine-rich repeat transmembrane protein kinase	AT4G20140.1 34.72 265 172 1 114 377 574 838 4e-33 137 Leucine-rich repeat transmembrane protein kinase	GRMZM2G150930_P01 35.68 185 118 1 1507 2061 73 256 2e-20 97.4	GRMZM2G150930_P01 32.03 128 85 2 126 252 618 744 8e-10 62.8	Si008342m 36.69 248 156 1 379 1119 478 725 5e-33 137	Si008342m 34.50 516 316 15 66 568 218 724 4e-55 204
c82366_g1	5	-1.712990129	-4.052173728	0.00030885	0.057119809	-0.111242617	.	.	AT5G10470.1 37.21 43 27 0 296 168 1214 1256 3.2 27.3 kinesin like protein for actin based chloroplast movement 1	.	GRMZM2G096115_P01 34.15 41 26 1 145 267 186 225 0.57 30.0	.	Si026532m 43.75 32 17 1 212 117 87 117 0.20 30.4	.
c84013_g1	5	-1.783055753	-4.247315032	0.00017822	0.046835493	-0.683730543	.	.	AT1G15980.1 62.68 426 155 1 207 1484 34 455 9e-179 517 NDH-dependent cyclic electron flow 1	AT1G15980.1 62.68 426 155 1 69 494 34 455 0.0 560 NDH-dependent cyclic electron flow 1	GRMZM5G838196_P02 88.76 445 43 2 186 1508 28 469 0.0 765	GRMZM2G328908_P01 86.88 465 56 2 40 502 3 464 0.0 832	Si013672m 94.36 443 23 2 189 1511 35 477 0.0 809	Si013672m 92.41 474 33 3 32 503 5 477 0.0 873
c84097_g3	5	3.095745291	3.865257755	0.000520099	0.068160086	1.068691319	.	.	AT3G26270.1 27.14 70 50 1 14 220 124 193 0.73 30.8 cytochrome P450, family 71, subfamily B, polypeptide 25	.	.	.	Si022337m 92.86 14 1 0 525 566 10 23 0.44 31.2	.
c84367_g1	5	2.831292375	3.572122779	0.001162015	0.084527463	0.948789385	GO:0005783^cellular_component^endoplasmic reticulum`GO:0009408^biological_process^response to heat	.	AT5G59720.1 50.00 98 43 2 455 748 53 144 9e-14 67.4 heat shock protein 18.2	AT4G10250.1 40.37 161 75 5 95 251 22 165 9e-32 118 HSP20-like chaperones superfamily protein	GRMZM2G375517_P01 66.88 154 39 4 314 763 39 184 1e-34 127	GRMZM2G375517_P01 73.42 158 30 4 101 254 35 184 1e-67 213	Si026764m 76.00 150 31 2 314 763 85 229 1e-41 145	Si026764m 65.95 232 61 7 24 254 15 229 4e-85 258
c85117_g1	5	1.888120572	3.924754081	0.000440883	0.065662479	0.291282239	GO:0005737^cellular_component^cytoplasm`GO:0006972^biological_process^hyperosmotic response`GO:0006457^biological_process^protein folding`GO:0009408^biological_process^response to heat`GO:0009644^biological_process^response to high light intensity`GO:0042542^biological_process^response to hydrogen peroxide	.	AT5G12020.1 59.09 132 46 2 251 640 7 132 1e-45 155 17.6 kDa class II heat shock protein	AT5G12020.1 63.46 156 49 3 11 164 7 156 8e-54 171 17.6 kDa class II heat shock protein	GRMZM2G034157_P01 84.40 141 21 1 221 640 1 141 2e-64 204	GRMZM2G034157_P01 86.06 165 22 1 1 164 1 165 6e-83 246	Si004066m 94.41 143 8 0 212 640 37 179 3e-71 223	Si004066m 95.12 164 8 0 1 164 40 203 3e-76 230
c85305_g1	5	2.188115709	4.095391097	0.000273568	0.054127109	0.043804788	.	.	AT5G25265.1 63.04 368 122 4 135 1208 3 366 3e-159 462	AT5G25265.1 66.04 371 106 6 45 402 3 366 4e-179 508	GRMZM2G072550_P01 78.47 367 68 3 123 1217 1 358 0.0 564	GRMZM2G072550_P01 83.92 367 48 4 41 405 1 358 0.0 608	Si001846m 64.43 298 101 2 315 1205 84 377 9e-139 410	Si001846m 60.66 361 129 4 49 401 22 377 4e-159 457
c87151_g1	5	2.043351067	3.716740744	0.000783341	0.074546638	0.511332651	GO:0005737^cellular_component^cytoplasm`GO:0000287^molecular_function^magnesium ion binding`GO:0010333^molecular_function^terpene synthase activity`GO:0006952^biological_process^defense response`GO:0016114^biological_process^terpenoid biosynthetic process	GO:0000287^molecular_function^magnesium ion binding`GO:0010333^molecular_function^terpene synthase activity`GO:0016829^molecular_function^lyase activity	AT1G70080.1 48.15 27 14 0 910 990 180 206 0.37 35.0 Terpenoid cyclases/Protein prenyltransferases superfamily protein	AT1G61680.2 49.18 61 28 1 83 143 91 148 3e-11 61.2 terpene synthase 14	GRMZM2G319445_P01 47.06 34 16 1 895 990 138 171 3.2 32.7	GRMZM2G319445_P01 41.55 142 77 3 10 151 15 150 2e-26 105	Si009877m 56.25 32 14 0 895 990 81 112 6e-04 44.3	Si039385m 55.30 132 24 2 20 151 1 97 5e-40 136
c88586_g2	5	1.932138122	3.84775276	0.000545942	0.06906494	0.406470807	GO:0009941^cellular_component^chloroplast envelope`GO:0009570^cellular_component^chloroplast stroma`GO:0005829^cellular_component^cytosol`GO:0005634^cellular_component^nucleus`GO:0005524^molecular_function^ATP binding`GO:0017111^molecular_function^nucleoside-triphosphatase activity`GO:0034605^biological_process^cellular response to heat`GO:0045727^biological_process^positive regulation of transla…	GO:0005524^molecular_function^ATP binding`GO:0008134^molecular_function^transcription factor binding`GO:0006355^biological_process^regulation of transcription, DNA-templated`GO:0016887^molecular_function^ATPase activity	AT1G74310.1 84.55 466 67 3 2 1396 435 896 0.0 746 heat shock protein 101	AT1G74310.1 84.55 466 67 3 1 465 435 896 0.0 809 heat shock protein 101	GRMZM2G360681_P01 94.85 466 23 1 2 1399 437 901 0.0 829	GRMZM2G360681_P01 94.85 466 23 1 1 466 437 901 0.0 895	Si021144m 98.71 466 5 1 2 1399 437 901 0.0 855	Si021144m 98.71 466 5 1 1 466 437 901 0.0 904
c92299_g1	5	2.239816823	3.655186105	0.000927027	0.078418484	0.683370613	GO:0005789^cellular_component^endoplasmic reticulum membrane`GO:0016021^cellular_component^integral component of membrane`GO:0020037^molecular_function^heme binding`GO:0005506^molecular_function^iron ion binding`GO:0050370^molecular_function^tyrosine N-monooxygenase activity`GO:0052544^biological_process^defense response by callose deposition in cell wall`GO:0002229^biological_process^defense res…	GO:0005506^molecular_function^iron ion binding`GO:0016705^molecular_function^oxidoreductase activity, acting on paired donors, with incorporation or reduction of molecular oxygen`GO:0020037^molecular_function^heme binding`GO:0055114^biological_process^oxidation-reduction process	AT4G39950.1 49.58 478 231 4 207 1637 72 540 5e-176 516 cytochrome P450, family 79, subfamily B, polypeptide 2	AT2G22330.1 48.62 543 266 7 2 542 8 539 0.0 547 cytochrome P450, family 79, subfamily B, polypeptide 3	GRMZM2G011156_P01 70.04 494 131 5 195 1634 55 545 0.0 703	GRMZM2G011156_P01 69.75 519 137 6 40 544 33 545 0.0 732	Si035438m 63.90 482 170 3 198 1634 1 481 0.0 653	Si035438m 63.90 482 170 3 66 544 1 481 0.0 652
c92681_g3	5	1.78825927	4.409951543	0.000112291	0.041531872	-1.013775982	GO:0005634^cellular_component^nucleus`GO:0003700^molecular_function^sequence-specific DNA binding transcription factor activity`GO:0000976^molecular_function^transcription regulatory region sequence-specific DNA binding`GO:0006351^biological_process^transcription, DNA-templated	.	AT4G17460.1 58.97 39 15 1 573 689 110 147 0.002 38.9 Homeobox-leucine zipper protein 4 (HB-4) / HD-ZIP protein	AT4G17460.1 52.00 50 23 1 123 172 99 147 7e-05 42.0 Homeobox-leucine zipper protein 4 (HB-4) / HD-ZIP protein	GRMZM2G134260_P01 56.07 107 27 4 378 689 36 125 8e-10 58.5	GRMZM2G134260_P01 62.96 108 18 5 69 172 36 125 8e-21 88.2	Si007019m 97.37 38 1 0 576 689 91 128 6e-16 75.1	Si007019m 65.71 140 34 4 35 172 1 128 4e-29 110
c93847_g1	5	1.781303796	3.80887943	0.000607892	0.070404585	0.541761617	.	.	AT3G47100.1 36.11 36 23 0 1430 1537 35 70 0.67 31.6	.	GRMZM2G429004_P01 40.91 44 22 2 589 711 444 486 3.9 31.6	.	.	.
c95990_g1	5	2.50480939	5.806063977	2.01E-06	0.015602285	-4.945246831	.	.	AT2G46240.1 23.55 293 156 15 638 1375 24 295 8e-05 46.2 BCL-2-associated athanogene 6	AT2G46240.1 23.55 293 156 15 48 293 24 295 8e-05 45.4 BCL-2-associated athanogene 6	GRMZM2G063162_P01 60.53 451 136 7 497 1837 1 413 1e-169 522	GRMZM2G063162_P01 60.53 451 136 7 1 447 1 413 3e-172 522	Si016099m 82.33 447 66 2 497 1837 1 434 0.0 765	Si016099m 82.33 447 66 2 1 447 1 434 0.0 765
c69743_g1	8	2.191708165	3.444507288	0.001638946	0.098700559	1.488191075	.	.	AT5G47060.1 64.86 37 13 0 2 112 114 150 7e-10 56.2 Protein of unknown function (DUF581)	.	GRMZM2G163067_P01 64.91 57 18 1 2 172 73 127 7e-11 58.9	.	Si019523m 89.83 59 4 1 2 178 71 127 9e-19 80.5	.
c70604_g1	8	2.473228657	3.625448279	0.001005308	0.080852608	1.084667887	.	.	AT5G47920.1 29.78 178 98 5 143 673 18 169 1e-12 65.5	AT5G47920.1 29.78 178 98 5 3 179 18 169 1e-14 68.9	GRMZM2G343036_P01 66.33 196 53 6 137 685 1 196 1e-69 218	GRMZM2G343036_P01 66.84 196 52 6 1 183 1 196 4e-74 225	Si033209m 78.69 183 38 1 137 685 1 182 4e-90 269	Si033209m 84.24 184 26 2 1 183 1 182 8e-99 287
c73133_g3	8	1.867654148	3.478960205	0.001494229	0.093587427	1.135562344	GO:0008422^molecular_function^beta-glucosidase activity`GO:0005975^biological_process^carbohydrate metabolic process	GO:0004553^molecular_function^hydrolase activity, hydrolyzing O-glycosyl compounds`GO:0005975^biological_process^carbohydrate metabolic process	AT1G61820.3 54.72 106 48 0 1 318 261 366 4e-34 131 beta glucosidase 46	AT2G33240.1 41.03 39 22 1 68 105 965 1003 1.5 28.1 myosin XI D	GRMZM2G031660_P01 74.56 114 28 1 1 339 399 512 2e-51 182	AC209467.3_FGP002 44.44 27 14 1 51 76 27 53 1.1 28.5	Si009894m 82.30 113 20 0 1 339 395 507 2e-57 197	Si008358m 41.46 41 24 0 32 72 58 98 0.43 28.9
c86748_g3	8	2.500553964	3.961449891	0.00039804	0.063440454	0.424063225	GO:0004857^molecular_function^enzyme inhibitor activity`GO:0030154^biological_process^cell differentiation`GO:0043086^biological_process^negative regulation of catalytic activity`GO:0048833^biological_process^specification of floral organ number	GO:0005515^molecular_function^protein binding	AT5G06860.1 40.78 309 175 5 220 1131 25 330 9e-66 219 polygalacturonase inhibiting protein 1	AT5G06860.1 40.78 309 175 5 25 328 25 330 5e-68 219 polygalacturonase inhibiting protein 1	GRMZM2G099295_P01 87.50 312 39 0 208 1143 21 332 0.0 565	GRMZM2G099295_P01 85.54 332 48 0 1 332 1 332 0.0 587	Si030467m 97.44 312 8 0 208 1143 22 333 0.0 611	Si030467m 96.40 333 11 1 1 332 1 333 0.0 638
c82606_g2	7	1.5341003	3.458048967	0.001580522	0.097743045	1.197083703	.	.	AT1G63560.1 36.17 47 26 1 346 474 98 144 6.6 28.1 Receptor-like protein kinase-related family protein	.	.	.	.	.
c69706_g1	1	2.671490304	3.581398861	0.001133153	0.084304892	-1.438982385	.	.	.	.	.	.	.	.
c87432_g1	1	-2.383687235	-3.492786425	0.001439689	0.092234218	1.161456798	.	.	AT2G01590.1 44.12 68 37 1 260 460 108 175 3e-08 53.1 chlororespiratory reduction 3	AT2G01590.1 32.58 132 81 4 23 153 51 175 2e-13 65.1 chlororespiratory reduction 3	GRMZM2G157953_P01 85.71 105 15 0 146 460 65 169 1e-38 137	GRMZM2G157953_P01 78.29 152 28 2 7 153 18 169 3e-46 152	Si031314m 93.46 107 7 0 140 460 61 167 8e-54 176	Si031314m 93.39 121 8 0 33 153 47 167 5e-73 220
c82081_g1	4	-1.190829684	-3.683266814	0.000858558	0.076679628	0.86501895	GO:0009535^cellular_component^chloroplast thylakoid membrane`GO:0016021^cellular_component^integral component of membrane`GO:0009522^cellular_component^photosystem I`GO:0009523^cellular_component^photosystem II`GO:0016168^molecular_function^chlorophyll binding`GO:0046872^molecular_function^metal ion binding`GO:0009765^biological_process^photosynthesis, light harvesting`GO:0018298^biological_proce…	.	AT1G19150.1 73.33 135 35 1 117 521 94 227 6e-68 211 photosystem I light harvesting complex gene 6	.	GRMZM2G117412_P02 88.15 135 16 0 117 521 94 228 4e-85 256	.	Si030778m 92.59 135 10 0 117 521 96 230 6e-89 265	.
c82144_g1	4	-1.970165108	-3.773113506	0.000670907	0.072060062	0.373269471	GO:0016021^cellular_component^integral component of membrane`GO:0020037^molecular_function^heme binding`GO:0005506^molecular_function^iron ion binding`GO:0004497^molecular_function^monooxygenase activity`GO:0016705^molecular_function^oxidoreductase activity, acting on paired donors, with incorporation or reduction of molecular oxygen	GO:0005506^molecular_function^iron ion binding`GO:0016705^molecular_function^oxidoreductase activity, acting on paired donors, with incorporation or reduction of molecular oxygen`GO:0020037^molecular_function^heme binding`GO:0055114^biological_process^oxidation-reduction process	AT2G45570.1 57.14 105 43 1 84 398 306 408 8e-34 124 cytochrome P450, family 76, subfamily C, polypeptide 2	AT2G45570.1 57.14 105 43 1 1 105 306 408 3e-34 124 cytochrome P450, family 76, subfamily C, polypeptide 2	GRMZM5G822100_P01 79.61 103 19 1 90 398 314 414 7e-48 163	GRMZM5G822100_P01 79.61 103 19 1 3 105 314 414 2e-48 163	Si035087m 81.31 107 15 2 90 395 318 424 2e-49 167	Si035087m 81.31 107 15 2 3 104 318 424 6e-50 167
