# Supplementary material for: Metabolite and transcript profiling of Guinea grass (Panicum maximum Jacq) response to elevated [CO2] and temperature
Source: Metabolomics. 2019 Mar 25;15(4):51. doi: 10.1007/s11306-019-1511-8 (PMC6434026; doi:10.1007/s11306-019-1511-8)
Supplement: Supplementary file 2 — Supplementary material 2 (CSV 57 kb) [file 11306_2019_1511_MOESM2_ESM.csv]

Metabolite and transcript profiling of Guinea grass (Panicum maximum Jacq) response to elevated [CO2] and temperature; Metabolomics; Jessica M. Wedow, Craig R. Yendrek, Tathyana R. Mello, Silvana Creste, Carlos A. Martinez, Elizabeth A. Ainsworth1,2*; 1. Department of Plant Biology & Carl R. Woese Institute for Genomic Biology, University of Illinois at Urbana-Champaign; 2.USDA Agricultural Resea…
Supplemental File 2: Differentially expressed genes (DEGs) in combined elevated CO2 and elevated temperature (eCeT) treatments from time points A and B. The log2 fold change (log2FC) is shown along with statistical analysis of differential gene expression.
Transcript_ID	Time Point	Treatment	log2(FC)	t-statistic	P.Value	adj.P.Val	B-statistic
c95102_g3	A	eCeT	-1.572874485	-6.46277476	3.07E-07	0.005298929	6.714591446
c66910_g1	A	eCeT	-2.91256415	-6.360398759	4.11E-07	0.005298929	6.390666649
c71469_g1	A	eCeT	1.801682969	6.304438616	4.82E-07	0.005298929	6.142402157
c89074_g4	A	eCeT	-1.224071086	-6.264209092	5.41E-07	0.005298929	6.158439081
c95990_g1	A	eCeT	2.50480939	5.806063977	2.01E-06	0.015602285	4.945246831
c55839_g1	A	eCeT	-2.203614494	-5.742585377	2.42E-06	0.015602285	4.788927723
c95635_g2	A	eCeT	-1.119774272	-5.693110123	2.79E-06	0.015602285	4.602979325
c62739_g1	A	eCeT	4.007531867	5.564791449	4.03E-06	0.017869836	2.000730219
c72814_g1	A	eCeT	1.41397194	5.55512945	4.15E-06	0.017869836	4.277416817
c87859_g2	A	eCeT	-1.462352831	-5.522037502	4.56E-06	0.017869836	4.08723481
c1010_g1	A	eCeT	-0.901795532	-5.489541227	5.01E-06	0.017869836	4.062954264
c78721_g1	A	eCeT	3.573275964	5.391904086	6.65E-06	0.018902009	3.835600207
c93996_g2	A	eCeT	-1.382655405	-5.387583788	6.73E-06	0.018902009	3.770973325
c85846_g1	A	eCeT	-1.085788617	-5.362230133	7.24E-06	0.018902009	3.636390738
c88020_g2	A	eCeT	1.709442034	5.349573586	7.51E-06	0.018902009	3.631103969
c87755_g1	A	eCeT	0.828315458	5.340467018	7.71E-06	0.018902009	3.622427158
c83883_g2	A	eCeT	1.555164925	5.253818271	9.91E-06	0.022854157	3.307330802
c66962_g1	A	eCeT	-3.581650116	-5.172809269	1.25E-05	0.027279499	1.001138798
c88018_g1	A	eCeT	-0.950821034	-5.131825156	1.41E-05	0.027788329	3.073700566
c75211_g1	A	eCeT	2.232381505	5.129956358	1.42E-05	0.027788329	3.130992236
c62238_g1	A	eCeT	2.201812994	5.023005462	1.93E-05	0.031077912	2.837073238
c92593_g1	A	eCeT	-1.405759868	-5.02078759	1.94E-05	0.031077912	2.824406332
c82271_g1	A	eCeT	-1.626461346	-4.980658188	2.18E-05	0.031077912	2.571156557
c89835_g2	A	eCeT	0.938131063	4.980063933	2.19E-05	0.031077912	2.638632351
c64347_g1	A	eCeT	3.000569188	4.966331136	2.27E-05	0.031077912	1.623283725
c80496_g2	A	eCeT	0.921745785	4.955091804	2.35E-05	0.031077912	2.546850787
c75138_g3	A	eCeT	1.228285466	4.954093439	2.36E-05	0.031077912	2.511560673
c92038_g1	A	eCeT	-2.425119318	-4.952682359	2.37E-05	0.031077912	2.654162217
c75580_g1	A	eCeT	-1.183377922	-4.951442706	2.37E-05	0.031077912	2.52590922
c86624_g1	A	eCeT	-1.969518001	-4.950797352	2.38E-05	0.031077912	2.615094492
c87420_g4	A	eCeT	-1.019429728	-4.935896768	2.48E-05	0.031396408	2.458997317
c94537_g1	A	eCeT	-1.290278344	-4.894403829	2.80E-05	0.033767872	2.411913153
c93494_g1	A	eCeT	-1.273894791	-4.885794838	2.87E-05	0.033767872	2.363643259
c77441_g1	A	eCeT	1.895674514	4.87860864	2.93E-05	0.033767872	2.338880067
c81347_g1	A	eCeT	-2.905996475	-4.867640834	3.02E-05	0.033856551	2.249456671
c73359_g2	A	eCeT	-1.375723908	-4.842852237	3.25E-05	0.034174158	2.360012957
c77581_g2	A	eCeT	-1.206886202	-4.828986866	3.38E-05	0.034174158	2.194505427
c67916_g2	A	eCeT	2.583424935	4.817592777	3.49E-05	0.034174158	2.280149053
c87364_g2	A	eCeT	-1.355715861	-4.816122149	3.51E-05	0.034174158	2.291442821
c85463_g1	A	eCeT	1.693316171	4.815728484	3.51E-05	0.034174158	2.16308403
c80406_g1	A	eCeT	-2.24729153	-4.800336169	3.67E-05	0.034174158	2.079988623
c93560_g3	A	eCeT	1.164725355	4.798999503	3.68E-05	0.034174158	2.15496901
c80798_g1	A	eCeT	-1.91389853	-4.792925267	3.75E-05	0.034174158	2.093952638
c95926_g2	A	eCeT	-1.439533257	-4.770815521	3.99E-05	0.035107485	2.072131942
c69245_g1	A	eCeT	-1.792090044	-4.767762893	4.03E-05	0.035107485	2.152497012
c82667_g1	A	eCeT	1.154786603	4.750804231	4.23E-05	0.035709135	1.908609099
c88473_g2	A	eCeT	-1.174442643	-4.74133599	4.35E-05	0.035709135	2.018689312
c88004_g1	A	eCeT	-1.911958371	-4.739415275	4.37E-05	0.035709135	2.073451019
c93351_g2	A	eCeT	-1.212844454	-4.725479862	4.55E-05	0.035868663	1.979089911
c89074_g5	A	eCeT	-0.885937333	-4.709461941	4.76E-05	0.035868663	1.816364823
c91290_g1	A	eCeT	0.960922618	4.700962596	4.88E-05	0.035868663	1.956621405
c70069_g1	A	eCeT	-1.492928552	-4.700851464	4.88E-05	0.035868663	1.94042955
c77423_g2	A	eCeT	-1.942553793	-4.699115469	4.91E-05	0.035868663	1.98211022
c79171_g2	A	eCeT	1.085975423	4.675105845	5.26E-05	0.035868663	1.912490003
c96475_g4	A	eCeT	-1.076930797	-4.674912284	5.26E-05	0.035868663	1.799712003
c79086_g2	A	eCeT	2.021866232	4.674148657	5.27E-05	0.035868663	1.707688371
c80773_g2	A	eCeT	-2.251129704	-4.672004709	5.31E-05	0.035868663	1.840978154
c87616_g2	A	eCeT	-1.169404739	-4.661455402	5.47E-05	0.035868663	1.773316055
c81267_g1	A	eCeT	-2.114691731	-4.659105102	5.51E-05	0.035868663	1.843023332
c93254_g1	A	eCeT	-3.069662839	-4.649034498	5.67E-05	0.035868663	1.84410485
c72478_g1	A	eCeT	-2.260010304	-4.647372551	5.69E-05	0.035868663	1.063138182
c86050_g1	A	eCeT	-1.146951924	-4.641751317	5.79E-05	0.035868663	1.824838674
c75764_g1	A	eCeT	1.592675499	4.637807817	5.85E-05	0.035868663	1.818161403
c67400_g1	A	eCeT	-3.584024911	-4.63755388	5.86E-05	0.035868663	0.605102834
c79756_g1	A	eCeT	1.463781841	4.632293462	5.95E-05	0.035868663	1.694128975
c84386_g1	A	eCeT	1.601463004	4.59637159	6.59E-05	0.038557756	1.708161703
c33882_g1	A	eCeT	-2.624063017	-4.593089987	6.65E-05	0.038557756	1.567968001
c87071_g1	A	eCeT	0.758513118	4.585237917	6.81E-05	0.038557756	1.485583639
c85673_g2	A	eCeT	-0.87373234	-4.584068072	6.83E-05	0.038557756	1.607122734
c80014_g6	A	eCeT	-1.451451252	-4.577336058	6.96E-05	0.038557756	1.636776444
c61892_g1	A	eCeT	-1.043477383	-4.560990143	7.29E-05	0.038557756	1.596162012
c95203_g2	A	eCeT	0.737814178	4.553732872	7.45E-05	0.038557756	1.427703644
c78363_g2	A	eCeT	1.316657848	4.551134874	7.50E-05	0.038557756	1.581266271
c89644_g1	A	eCeT	-0.90311101	-4.549839693	7.53E-05	0.038557756	1.357228178
c75636_g1	A	eCeT	2.140363609	4.549603907	7.54E-05	0.038557756	1.400809002
c76852_g4	A	eCeT	-2.653265136	-4.548367457	7.56E-05	0.038557756	1.467781593
c95150_g2	A	eCeT	-1.061864157	-4.547929495	7.57E-05	0.038557756	1.36040981
c74612_g1	A	eCeT	1.234936359	4.543057815	7.68E-05	0.038597769	1.333916773
c80959_g1	A	eCeT	-1.468391807	-4.536653924	7.82E-05	0.038813866	1.476700731
c87356_g2	A	eCeT	0.712305503	4.530185891	7.97E-05	0.039044456	1.323815909
c79544_g2	A	eCeT	0.828742219	4.516310128	8.29E-05	0.0396824	1.327621524
c65786_g2	A	eCeT	-1.269287412	-4.515883679	8.30E-05	0.0396824	1.461239924
c61685_g1	A	eCeT	-3.256588194	-4.503799291	8.59E-05	0.040282994	0.520725739
c88470_g7	A	eCeT	-1.371738734	-4.494217828	8.83E-05	0.040282994	1.306684279
c76982_g2	A	eCeT	-0.912646633	-4.493772027	8.84E-05	0.040282994	1.189778027
c79944_g1	A	eCeT	-2.865316843	-4.491065631	8.91E-05	0.040282994	0.592492586
c84684_g1	A	eCeT	1.049905322	4.488414211	8.98E-05	0.040282994	1.330544254
c71974_g1	A	eCeT	-2.67526898	-4.485916021	9.04E-05	0.040282994	0.117368727
c66401_g1	A	eCeT	2.557005776	4.480219237	9.19E-05	0.040448819	1.220310971
c75382_g3	A	eCeT	0.578252765	4.475850245	9.30E-05	0.040448819	1.156951953
c93684_g1	A	eCeT	-1.312918059	-4.472449005	9.40E-05	0.040448819	1.326294051
c84224_g1	A	eCeT	-1.943139918	-4.468882872	9.49E-05	0.040448819	0.702621211
c85846_g3	A	eCeT	-1.308997191	-4.461900214	9.68E-05	0.040448819	1.327468011
c85440_g1	A	eCeT	1.270230664	4.460247886	9.73E-05	0.040448819	1.348633958
c84099_g3	A	eCeT	-1.532218863	-4.457668724	9.80E-05	0.040448819	1.316259608
c76208_g1	A	eCeT	-1.921206152	-4.448738722	0.000100536	0.041060491	1.293730914
c78208_g3	A	eCeT	-1.320354338	-4.431488	0.000105606	0.041531872	1.262155108
c88937_g1	A	eCeT	0.989623618	4.424623415	0.000107693	0.041531872	1.122382806
c73219_g1	A	eCeT	-1.343162936	-4.424359017	0.000107774	0.041531872	1.089474275
c86269_g2	A	eCeT	-1.840001005	-4.4224531	0.000108361	0.041531872	1.219057081
c88073_g8	A	eCeT	-2.053757089	-4.4220557	0.000108484	0.041531872	1.235905432
c71173_g1	A	eCeT	1.567515225	4.421340472	0.000108705	0.041531872	1.170871549
c92681_g3	A	eCeT	1.78825927	4.409951543	0.000112291	0.041531872	1.013775982
c85177_g1	A	eCeT	-1.886727769	-4.409788115	0.000112344	0.041531872	1.164295779
c93048_g1	A	eCeT	-0.773959138	-4.409659654	0.000112385	0.041531872	1.061637431
c84479_g1	A	eCeT	-1.446807191	-4.407323129	0.000113135	0.041531872	1.10016964
c88024_g2	A	eCeT	-1.640324623	-4.406682596	0.000113342	0.041531872	1.218338457
c86277_g1	A	eCeT	1.717235742	4.398514591	0.00011601	0.042115839	1.133835905
c95172_g1	A	eCeT	1.333010637	4.392594078	0.000117982	0.042438947	1.055406302
c85569_g1	A	eCeT	-1.797401132	-4.388075866	0.00011951	0.042597588	0.859250781
c70514_g1	A	eCeT	2.541874757	4.382598721	0.000121388	0.042877136	0.382040773
c91841_g2	A	eCeT	-1.928654067	-4.379200468	0.000122567	0.042907289	1.057961964
c94893_g1	A	eCeT	-1.481153265	-4.373277367	0.000124651	0.042930096	1.015047664
c79449_g1	A	eCeT	-1.91424953	-4.372793645	0.000124822	0.042930096	0.741330656
c90279_g1	A	eCeT	2.918505327	4.365539405	0.000127425	0.043016358	0.346193183
c82861_g1	A	eCeT	-0.755897218	-4.362945535	0.000128369	0.043016358	0.918256535
c72499_g1	A	eCeT	-1.974947158	-4.362564318	0.000128508	0.043016358	1.060007724
c77302_g3	A	eCeT	0.914983197	4.355336627	0.000131176	0.043016358	0.916963529
c87899_g1	A	eCeT	0.644388838	4.350376432	0.000133039	0.043016358	0.834777722
c92672_g3	A	eCeT	1.137710081	4.350277063	0.000133077	0.043016358	1.071352868
c87980_g1	A	eCeT	-0.93491734	-4.350138068	0.00013313	0.043016358	0.805621636
c86687_g1	A	eCeT	-0.633607296	-4.348239302	0.00013385	0.043016358	0.820725316
c77132_g2	A	eCeT	-1.827172862	-4.336280381	0.000138477	0.043357454	0.780195042
c84761_g2	A	eCeT	0.863254721	4.334050858	0.000139357	0.043357454	0.875134758
c88929_g1	A	eCeT	0.600361561	4.332305558	0.00014005	0.043357454	0.802893817
c58965_g1	A	eCeT	-3.063447208	-4.329839207	0.000141035	0.043357454	0.766163583
c92084_g3	A	eCeT	-0.770733877	-4.327768273	0.000141867	0.043357454	0.734286255
c72386_g1	A	eCeT	-2.031428919	-4.324244594	0.000143294	0.043357454	0.928774374
c91777_g1	A	eCeT	0.952350215	4.320922962	0.000144652	0.043357454	0.802983183
c92037_g2	A	eCeT	0.846763194	4.32057878	0.000144793	0.043357454	0.943558517
c72024_g1	A	eCeT	-0.777323876	-4.318276606	0.000145743	0.043357454	0.691768971
c80898_g2	A	eCeT	-1.930031073	-4.317727738	0.00014597	0.043357454	0.80194689
c67883_g1	A	eCeT	-0.997033192	-4.311950362	0.000148384	0.04374303	0.934000871
c84308_g1	A	eCeT	2.15002928	4.308534059	0.000149829	0.043839623	0.961893275
c58419_g1	A	eCeT	-1.283694469	-4.303056433	0.000152177	0.043873622	0.70187336
c93870_g1	A	eCeT	1.155938792	4.303040182	0.000152184	0.043873622	0.762180734
c78058_g1	A	eCeT	1.41062656	4.299508568	0.000153716	0.043991976	0.942334383
c81798_g3	A	eCeT	2.702055025	4.291882622	0.000157077	0.044444868	0.468707382
c77746_g1	A	eCeT	1.670932094	4.290022096	0.000157908	0.044444868	0.893731995
c89300_g4	A	eCeT	-0.836387955	-4.283078584	0.000161048	0.044444868	0.763484906
c85199_g1	A	eCeT	-1.08390714	-4.282867703	0.000161145	0.044444868	0.677813775
c83131_g1	A	eCeT	-1.23339835	-4.281198143	0.000161909	0.044444868	0.742295025
c69462_g3	A	eCeT	5.231455668	4.280691041	0.000162142	0.044444868	0.137906926
c84035_g1	A	eCeT	-1.885403598	-4.278034562	0.000163368	0.044444868	0.856447003
c94178_g1	A	eCeT	-1.568418225	-4.274313485	0.0001651	0.044444868	0.877928202
c95466_g1	A	eCeT	0.800841562	4.273457387	0.000165501	0.044444868	0.576180214
c75048_g5	A	eCeT	-0.983243062	-4.269271972	0.000167475	0.044669176	0.632112297
c93843_g5	A	eCeT	-1.128262485	-4.260476356	0.000171701	0.045486749	0.80436196
c84013_g1	A	eCeT	-1.783055753	-4.247315032	0.00017822	0.046835493	0.683730543
c59104_g3	A	eCeT	2.721303821	4.245415674	0.000179181	0.046835493	0.093290992
c135193_g1	A	eCeT	1.93284206	4.233516371	0.000185317	0.047840132	0.526162878
c80612_g1	A	eCeT	-0.900408243	-4.233234737	0.000185465	0.047840132	0.620378128
c95949_g1	A	eCeT	-0.970317582	-4.229607335	0.000187378	0.04801764	0.593071598
c89740_g3	A	eCeT	-2.008325679	-4.226628033	0.000188963	0.048109524	0.7319101
c66962_g2	A	eCeT	-2.918850374	-4.212371421	0.000196735	0.049765109	-0.632844947
c82621_g2	A	eCeT	0.877709993	4.20893415	0.000198656	0.049788576	0.633483183
c92915_g1	A	eCeT	0.5681152	4.205476334	0.000200606	0.049788576	0.414051698
c78682_g1	A	eCeT	-0.744424046	-4.205301782	0.000200705	0.049788576	0.503189167
c89103_g1	A	eCeT	0.838716544	4.202622926	0.00020223	0.049788576	0.423194729
c84913_g3	A	eCeT	1.633564037	4.196019061	0.000206037	0.049788576	0.677994025
c60485_g1	A	eCeT	-3.212881008	-4.192856686	0.000207886	0.049788576	-0.424200109
c68935_g2	A	eCeT	-2.290083932	-4.192093587	0.000208334	0.049788576	0.300954874
c87491_g2	A	eCeT	-0.833544975	-4.189319258	0.000209972	0.049788576	0.351145723
c91957_g3	A	eCeT	-1.21345332	-4.186734827	0.00021151	0.049788576	0.398708292
c85042_g1	A	eCeT	1.668567267	4.186721155	0.000211518	0.049788576	0.550997111
c83209_g2	A	eCeT	1.295802985	4.183683004	0.00021334	0.049788576	0.616969591
c84392_g1	A	eCeT	0.605242216	4.182956248	0.000213778	0.049788576	0.480697325
c79995_g4	A	eCeT	-3.213868282	-4.177226453	0.000217263	0.049788576	-0.102494599
c84842_g1	A	eCeT	1.573985476	4.176406118	0.000217766	0.049788576	0.621484356
c95960_g1	A	eCeT	0.900498311	4.175972805	0.000218033	0.049788576	0.320432702
c79217_g1	A	eCeT	-0.688062536	-4.174080654	0.0002192	0.049788576	0.361525218
c94638_g1	A	eCeT	1.301481298	4.173750505	0.000219404	0.049788576	0.494597177
c65321_g1	A	eCeT	-2.122788284	-4.170043879	0.00022171	0.049788576	0.60168431
c75433_g1	A	eCeT	-1.559029282	-4.169254907	0.000222204	0.049788576	0.473674441
c86983_g1	A	eCeT	-0.837939742	-4.164707123	0.000225072	0.049788576	0.340480367
c93817_g1	A	eCeT	-1.271599907	-4.162557768	0.000226441	0.049788576	0.593242363
c81768_g1	A	eCeT	0.567374006	4.161475261	0.000227133	0.049788576	0.373972692
c91964_g3	A	eCeT	-0.613669323	-4.161145557	0.000227344	0.049788576	0.317762479
c77048_g1	A	eCeT	-0.717490143	-4.160404988	0.000227819	0.049788576	0.26614246
c81805_g4	A	eCeT	0.982511488	4.156084536	0.000230611	0.049788576	0.501258542
c88903_g6	A	eCeT	-0.816812436	-4.154200419	0.000231839	0.049788576	0.383180673
c34935_g1	A	eCeT	-2.381329674	-4.152911304	0.000232683	0.049788576	0.288572465
c91061_g2	A	eCeT	-0.727731709	-4.152883552	0.000232701	0.049788576	0.294428409
c78869_g1	A	eCeT	1.123931065	4.150844095	0.000234042	0.049788576	0.3444859
c87617_g3	A	eCeT	-1.059976499	-4.149510069	0.000234924	0.049788576	0.53089272
c93855_g8	A	eCeT	-2.089817269	-4.133592035	0.000245697	0.051448696	0.141973944
c82437_g1	A	eCeT	-1.817996723	-4.131484077	0.000247159	0.051448696	0.506183314
c89946_g4	A	eCeT	4.064867599	4.129931251	0.000248242	0.051448696	0.06894946
c94543_g1	A	eCeT	-1.392941213	-4.128483192	0.000249256	0.051448696	0.389475531
c47582_g3	A	eCeT	-0.935739115	-4.127729334	0.000249785	0.051448696	0.444455601
c93525_g3	A	eCeT	-2.265674853	-4.126530015	0.00025063	0.051448696	0.436238848
c76022_g4	A	eCeT	-2.304940674	-4.120156104	0.000255166	0.052085654	0.16671287
c89509_g1	A	eCeT	1.197991344	4.118455756	0.00025639	0.052085654	0.412364215
c71347_g1	A	eCeT	-0.741407426	-4.109710549	0.000262775	0.052901842	0.20772146
c93641_g1	A	eCeT	2.018547791	4.109262742	0.000263106	0.052901842	0.451014111
c84422_g1	A	eCeT	0.614343282	4.097793192	0.000271728	0.054127109	0.150911315
c85305_g1	A	eCeT	2.188115709	4.095391097	0.000273568	0.054127109	-0.043804788
c83306_g1	A	eCeT	-2.214766823	-4.094963508	0.000273897	0.054127109	0.344663788
c82463_g1	A	eCeT	0.790213516	4.093893733	0.000274722	0.054127109	0.077369659
c66701_g1	A	eCeT	-1.434609977	-4.08984562	0.000277864	0.054334571	0.364894847
c71607_g1	A	eCeT	-0.939231028	-4.088972709	0.000278546	0.054334571	0.366623498
c85818_g2	A	eCeT	-1.297123904	-4.085585089	0.00028121	0.054582502	0.399103803
c73967_g2	A	eCeT	1.475176485	4.080870207	0.000284958	0.055037557	0.349963932
c85433_g1	A	eCeT	-1.558972144	-4.076491566	0.000288483	0.055171318	0.346264386
c77834_g1	A	eCeT	-3.811431153	-4.073435149	0.000290968	0.055171318	0.031347584
c73905_g1	A	eCeT	-2.016359885	-4.072786428	0.000291498	0.055171318	0.352197985
c96342_g1	A	eCeT	-0.565163581	-4.072130832	0.000292035	0.055171318	0.065869591
c85287_g3	A	eCeT	-1.598314035	-4.071337797	0.000292686	0.055171318	0.280059694
c79867_g1	A	eCeT	0.899066827	4.055861541	0.000305673	0.057043928	0.10160424
c91241_g1	A	eCeT	0.575541714	4.055600699	0.000305897	0.057043928	0.105302499
c83434_g2	A	eCeT	1.563130671	4.054334228	0.000306985	0.057043928	0.306249329
c82366_g1	A	eCeT	-1.712990129	-4.052173728	0.00030885	0.057119809	0.111242617
c86255_g1	A	eCeT	1.14968803	4.045117026	0.00031502	0.057664608	-0.000178801
c70977_g3	A	eCeT	-0.862078022	-4.044204744	0.000315827	0.057664608	-0.028185874
c92204_g1	A	eCeT	-1.110501815	-4.043773781	0.000316208	0.057664608	0.280601173
c88499_g2	A	eCeT	-0.924844461	-4.039150291	0.000320331	0.057894454	-0.038658574
c68511_g1	A	eCeT	-1.517346097	-4.039049376	0.000320422	0.057894454	0.24504677
c90367_g3	A	eCeT	2.168333738	4.037296671	0.000321999	0.057912537	0.035903926
c94391_g3	A	eCeT	1.444066181	4.028729861	0.000329818	0.058656378	0.070691808
c91544_g1	A	eCeT	-0.839017746	-4.026705736	0.000331692	0.058656378	0.062106327
c95051_g1	A	eCeT	-1.5219335	-4.022252777	0.000335853	0.058656378	0.220409901
c91033_g1	A	eCeT	1.358411664	4.021454468	0.000336604	0.058656378	0.071576934
c91821_g1	A	eCeT	-0.816286869	-4.020507998	0.000337497	0.058656378	-0.039397033
c95710_g1	A	eCeT	0.432438782	4.020375344	0.000337622	0.058656378	-0.072592819
c95420_g1	A	eCeT	0.547130982	4.020276359	0.000337715	0.058656378	-0.068272904
c82827_g2	A	eCeT	-1.690252488	-4.01986654	0.000338103	0.058656378	0.178391768
c84505_g1	A	eCeT	0.598246836	4.012556051	0.00034509	0.059465816	-0.048406225
c89078_g4	A	eCeT	-1.528603331	-4.008471604	0.000349055	0.059465816	0.156352218
c44353_g1	A	eCeT	-2.540166832	-4.004900843	0.000352558	0.059465816	0.148834706
c82252_g2	A	eCeT	0.873054347	4.003854121	0.000353591	0.059465816	-0.158832016
c80500_g1	A	eCeT	-0.992213431	-4.003334434	0.000354105	0.059465816	-0.038720621
c45011_g2	A	eCeT	-2.553688319	-4.003312934	0.000354126	0.059465816	-0.661335094
c93079_g1	A	eCeT	-1.013261445	-4.002287243	0.000355143	0.059465816	0.01197227
c88125_g2	A	eCeT	2.464040147	4.001640855	0.000355786	0.059465816	-0.193047218
c81516_g1	A	eCeT	-1.529639691	-4.000471309	0.000356951	0.059465816	-0.004712227
c77843_g3	A	eCeT	-0.686011515	-3.99948585	0.000357935	0.059465816	-0.09492803
c88603_g1	A	eCeT	-3.008148561	-3.992481986	0.00036501	0.060385357	-0.865925491
c76434_g1	A	eCeT	-1.257286926	-3.985243188	0.000372467	0.061145879	0.126854964
c80571_g1	A	eCeT	-2.255926855	-3.984691305	0.000373041	0.061145879	-0.320080346
c94498_g1	A	eCeT	-0.806341138	-3.983498265	0.000374286	0.061145879	-0.203269061
c92681_g1	A	eCeT	-1.028292927	-3.974789694	0.000383498	0.062390795	0.022134379
c76995_g1	A	eCeT	-0.71745709	-3.968225248	0.000390588	0.062897955	-0.252484349
c81003_g2	A	eCeT	-0.947450071	-3.968131998	0.000390689	0.062897955	-0.162875189
c87948_g1	A	eCeT	-0.955870858	-3.967455215	0.000391428	0.062897955	0.021614742
c80625_g1	A	eCeT	-2.896072283	-3.965467489	0.000393604	0.062989556	-0.208981896
c86748_g3	A	eCeT	2.500553964	3.961449891	0.00039804	0.063440454	-0.424063225
c96194_g5	A	eCeT	-0.886461971	-3.958022039	0.000401863	0.063772435	-0.055613125
c45943_g1	A	eCeT	-1.317480371	-3.956674406	0.000403376	0.063772435	0.077332071
c68894_g1	A	eCeT	2.399555797	3.952997479	0.000407532	0.064170745	-0.585928822
c77425_g1	A	eCeT	-1.321542139	-3.945151023	0.000416542	0.065327041	-0.308449584
c63744_g1	A	eCeT	-2.339009743	-3.940944175	0.000421452	0.065662479	-0.386763446
c88026_g1	A	eCeT	0.676053414	3.936797107	0.000426348	0.065662479	-0.287805742
c88205_g2	A	eCeT	-0.704035632	-3.935921338	0.000427389	0.065662479	-0.175575715
c75312_g1	A	eCeT	-2.096955768	-3.934730534	0.000428808	0.065662479	-0.323696115
c91905_g2	A	eCeT	-1.628848797	-3.932835891	0.000431076	0.065662479	-0.215172382
c76497_g2	A	eCeT	2.438752059	3.929880545	0.000434637	0.065662479	-0.826878985
c93192_g1	A	eCeT	-0.643804973	-3.92869905	0.000436069	0.065662479	-0.167883733
c78375_g1	A	eCeT	-1.127708911	-3.928558213	0.00043624	0.065662479	-0.013244356
c67992_g1	A	eCeT	-2.342110673	-3.926961153	0.000438183	0.065662479	-0.161211516
c85117_g1	A	eCeT	1.888120572	3.924754081	0.000440883	0.065662479	-0.291282239
c96487_g1	A	eCeT	0.924688329	3.924297533	0.000441443	0.065662479	-0.202508274
c55841_g1	A	eCeT	-1.672345312	-3.923305733	0.000442663	0.065662479	-0.04087109
c89574_g8	A	eCeT	-2.746292243	-3.922735246	0.000443366	0.065662479	-0.430360054
c91767_g1	A	eCeT	-2.147810699	-3.922326588	0.000443871	0.065662479	-0.076718463
c95668_g1	A	eCeT	1.330727324	3.922318615	0.000443881	0.065662479	-0.209543963
c128338_g1	A	eCeT	2.628928224	3.921029085	0.000445476	0.065662479	-0.372741019
c90469_g2	A	eCeT	1.638275006	3.919671064	0.000447162	0.06566415	-0.131797047
c85850_g1	A	eCeT	-0.962770768	-3.916955206	0.000450553	0.065749061	-0.143237569
c73133_g2	A	eCeT	1.274375452	3.91573586	0.000452083	0.065749061	-0.040435869
c87930_g1	A	eCeT	-2.004427482	-3.915189191	0.000452771	0.065749061	-0.240129104
c71711_g1	A	eCeT	2.747994825	3.912778623	0.000455816	0.065927689	-0.965878195
c87803_g1	A	eCeT	2.718796335	3.911559331	0.000457364	0.065927689	-0.824756209
c80583_g1	A	eCeT	-1.106307146	-3.907758244	0.000462223	0.066282073	-0.301513571
c74480_g2	A	eCeT	-0.822585773	-3.90699549	0.000463204	0.066282073	-0.391525859
c84545_g1	A	eCeT	-1.24244576	-3.904593707	0.000466306	0.066483359	-0.280382281
c94796_g1	A	eCeT	0.755445769	3.899161903	0.000473397	0.066851569	-0.432449098
c71466_g3	A	eCeT	-2.65601841	-3.897179867	0.000476011	0.066851569	-0.165740497
c68053_g1	A	eCeT	-1.276644638	-3.89639972	0.000477043	0.066851569	-0.270940471
c67758_g1	A	eCeT	-2.516635189	-3.896066595	0.000477485	0.066851569	-0.806045441
c74743_g2	A	eCeT	-1.986502158	-3.895919922	0.00047768	0.066851569	-0.086885941
c67986_g1	A	eCeT	-1.321829454	-3.894371805	0.000479738	0.066851569	-0.077170196
c69785_g1	A	eCeT	-1.117902447	-3.893557612	0.000480824	0.066851569	-0.149408245
c80605_g1	A	eCeT	1.823531735	3.890283004	0.000485216	0.067177241	-0.474414379
c84645_g1	A	eCeT	0.636227636	3.889262253	0.000486593	0.067177241	-0.402045619
c79624_g3	A	eCeT	-1.959132352	-3.887684123	0.000488729	0.06719504	-0.111957805
c80587_g1	A	eCeT	-0.815665155	-3.88663894	0.000490149	0.06719504	-0.39115155
c83570_g2	A	eCeT	-1.972447027	-3.883926502	0.000493854	0.067466936	-0.156391589
c58380_g1	A	eCeT	2.645316675	3.879548665	0.00049989	0.068054417	-0.131778364
c85642_g2	A	eCeT	0.670501623	3.877928565	0.000502142	0.068124453	-0.465280816
c87841_g7	A	eCeT	1.263985646	3.87152238	0.000511144	0.068160086	-0.135090272
c61401_g1	A	eCeT	3.579734937	3.871177646	0.000511633	0.068160086	-1.087001665
c78621_g6	A	eCeT	1.300718143	3.869423532	0.000514127	0.068160086	-0.152012781
c76465_g1	A	eCeT	-1.657367051	-3.868842713	0.000514956	0.068160086	-0.175000434
c88239_g2	A	eCeT	1.123976848	3.867142183	0.000517389	0.068160086	-0.270699884
c79154_g3	A	eCeT	-0.688302209	-3.866906349	0.000517728	0.068160086	-0.344554137
c85192_g2	A	eCeT	-1.060294718	-3.866000252	0.00051903	0.068160086	-0.149156207
c84097_g3	A	eCeT	3.095745291	3.865257755	0.000520099	0.068160086	-1.068691319
c91239_g3	A	eCeT	0.700026843	3.864763295	0.000520812	0.068160086	-0.340908039
c72025_g2	A	eCeT	-1.547174342	-3.864677576	0.000520936	0.068160086	-0.225646475
c96392_g2	A	eCeT	-1.198167562	-3.864268721	0.000521527	0.068160086	-0.153205788
c80461_g1	A	eCeT	-1.293940513	-3.861006824	0.000526263	0.068447207	-0.183372858
c78858_g1	A	eCeT	2.460976178	3.86035437	0.000527215	0.068447207	-0.160488534
c43605_g1	A	eCeT	1.450495191	3.858150722	0.000530444	0.068639135	-0.265853026
c77936_g4	A	eCeT	1.400921867	3.855076421	0.000534981	0.068849948	-0.191587361
c84408_g2	A	eCeT	-1.010146217	-3.853916276	0.000536703	0.068849948	-0.421482372
c83405_g1	A	eCeT	-0.518733725	-3.853487142	0.000537341	0.068849948	-0.422684848
c91246_g1	A	eCeT	2.191259905	3.847773655	0.000545911	0.06906494	-0.262660369
c88586_g2	A	eCeT	1.932138122	3.84775276	0.000545942	0.06906494	-0.406470807
c80513_g1	A	eCeT	0.666279221	3.846493304	0.000547849	0.06906494	-0.556674414
c76382_g1	A	eCeT	-1.089867575	-3.844572481	0.00055077	0.06906494	-0.197639084
c91501_g1	A	eCeT	1.136785937	3.844403402	0.000551028	0.06906494	-0.270500795
c77811_g2	A	eCeT	-0.962635939	-3.843228909	0.000552822	0.06906494	-0.451735636
c32662_g1	A	eCeT	-2.525312554	-3.842241508	0.000554335	0.06906494	-0.442286013
c89712_g1	A	eCeT	-0.899842118	-3.840072328	0.000557673	0.06906494	-0.498616765
c76202_g1	A	eCeT	0.604356911	3.839271843	0.000558909	0.06906494	-0.583662434
c66638_g1	A	eCeT	-0.769097329	-3.839258552	0.00055893	0.06906494	-0.541918615
c90670_g1	A	eCeT	-1.013129838	-3.839239216	0.00055896	0.06906494	-0.2594516
c83476_g1	A	eCeT	0.570320901	3.838465794	0.000560157	0.06906494	-0.538931506
c87606_g1	A	eCeT	0.456490485	3.835175477	0.00056528	0.069271591	-0.522028712
c74904_g3	A	eCeT	-0.734213732	-3.835119711	0.000565367	0.069271591	-0.586555169
c89329_g1	A	eCeT	-0.9227619	-3.83372292	0.000567556	0.06932312	-0.495463651
c86110_g1	A	eCeT	-0.728853142	-3.830565754	0.000572533	0.06934666	-0.547830913
c89894_g1	A	eCeT	-1.603519255	-3.829292491	0.000574553	0.06934666	-0.411534402
c84925_g1	A	eCeT	-0.481704074	-3.828777251	0.000575372	0.06934666	-0.573689211
c86843_g2	A	eCeT	0.756105351	3.827323412	0.000577689	0.06934666	-0.519483741
c83895_g2	A	eCeT	-0.633824592	-3.826214007	0.000579464	0.06934666	-0.484447707
c79024_g1	A	eCeT	-1.941312626	-3.825843691	0.000580057	0.06934666	-0.591794796
c77979_g6	A	eCeT	-1.939376845	-3.824849637	0.000581654	0.06934666	-0.278136436
c79360_g3	A	eCeT	1.036671466	3.824461222	0.000582278	0.06934666	-0.453239231
c85021_g1	A	eCeT	-1.439835374	-3.820081595	0.000589369	0.06934666	-0.286694638
c93134_g1	A	eCeT	0.695583414	3.819441791	0.000590412	0.06934666	-0.409907745
c91004_g1	A	eCeT	0.78121577	3.818503925	0.000591944	0.06934666	-0.573412973
c93531_g5	A	eCeT	-1.74505132	-3.818326508	0.000592235	0.06934666	-0.565596115
c81634_g7	A	eCeT	-3.003485522	-3.817192541	0.000594093	0.06934666	-0.930307522
c84769_g3	A	eCeT	1.041846993	3.816712004	0.000594882	0.06934666	-0.502195463
c84215_g1	A	eCeT	-1.191145409	-3.816678161	0.000594938	0.06934666	-0.401270051
c66814_g1	A	eCeT	-3.37510457	-3.816003817	0.000596047	0.06934666	-1.119191274
c93847_g1	A	eCeT	1.781303796	3.80887943	0.000607892	0.070404585	-0.541761617
c91551_g1	A	eCeT	0.441080209	3.807360852	0.000610446	0.070404585	-0.646334405
c79960_g1	A	eCeT	-1.09185638	-3.804989171	0.000614456	0.070404585	-0.441881767
c92332_g2	A	eCeT	-0.934572321	-3.804753421	0.000614856	0.070404585	-0.674568683
c78112_g5	A	eCeT	1.657019725	3.803752759	0.000616557	0.070404585	-0.488242791
c84671_g1	A	eCeT	-0.780107569	-3.802524333	0.000618651	0.070404585	-0.62644837
c77012_g1	A	eCeT	-1.590851044	-3.802255711	0.00061911	0.070404585	-0.394056137
c80858_g1	A	eCeT	1.329319089	3.801424903	0.000620531	0.070404585	-0.309808929
c66588_g1	A	eCeT	-1.170101843	-3.800975289	0.000621301	0.070404585	-0.304391997
c78065_g2	A	eCeT	-0.625425622	-3.794022845	0.000633334	0.071123193	-0.682152862
c81541_g1	A	eCeT	1.6147232	3.792677594	0.000635689	0.071123193	-0.32883511
c70400_g3	A	eCeT	-0.824270038	-3.792648181	0.00063574	0.071123193	-0.590942484
c79449_g2	A	eCeT	-1.479710861	-3.792592736	0.000635837	0.071123193	-0.388771668
c83078_g1	A	eCeT	0.632399892	3.792093791	0.000636713	0.071123193	-0.58823942
c96012_g1	A	eCeT	0.687269743	3.790021873	0.000640361	0.071167214	-0.549720554
c80365_g1	A	eCeT	0.479837218	3.788770838	0.000642574	0.071167214	-0.74312731
c79442_g1	A	eCeT	-2.979291164	-3.786524138	0.000646567	0.071167214	-1.291123398
c64260_g1	A	eCeT	1.582297695	3.784220405	0.000650686	0.071167214	-0.354600464
c73129_g1	A	eCeT	-2.279225694	-3.7833214	0.0006523	0.071167214	-0.38215404
c84462_g1	A	eCeT	0.635605949	3.782616559	0.000653569	0.071167214	-0.682660481
c66666_g1	A	eCeT	-0.660926844	-3.781655473	0.000655302	0.071167214	-0.49692295
c84287_g2	A	eCeT	-0.649963582	-3.781231362	0.000656069	0.071167214	-0.682290918
c88899_g1	A	eCeT	1.121506066	3.780946044	0.000656585	0.071167214	-0.355004838
c87118_g2	A	eCeT	1.913774935	3.780908935	0.000656652	0.071167214	-0.354928361
c63655_g2	A	eCeT	2.948599733	3.780676055	0.000657073	0.071167214	-0.895151086
c77967_g6	A	eCeT	1.036786391	3.778493857	0.000661036	0.071399196	-0.482948506
c72728_g1	A	eCeT	2.085406053	3.775851122	0.000665867	0.071723346	-0.43597759
c82144_g1	A	eCeT	-1.970165108	-3.773113506	0.000670907	0.072060062	-0.373269471
c72091_g1	A	eCeT	-0.932511955	-3.770198264	0.000676315	0.072060062	-0.566265871
c93817_g4	A	eCeT	-2.242055069	-3.769967985	0.000676744	0.072060062	-0.645666292
c58737_g1	A	eCeT	-0.91309709	-3.76832026	0.000679821	0.072060062	-0.457187026
c82921_g4	A	eCeT	-0.908690675	-3.76771056	0.000680963	0.072060062	-0.463098484
c93607_g1	A	eCeT	-0.648014596	-3.767228104	0.000681868	0.072060062	-0.68243724
c54786_g1	A	eCeT	-2.442719955	-3.7670418	0.000682218	0.072060062	-0.677680196
c71750_g1	A	eCeT	1.484637093	3.766255683	0.000683696	0.072060062	-0.440715314
c82054_g3	A	eCeT	-1.318544031	-3.764986051	0.000686089	0.072118477	-0.398715825
c46151_g1	A	eCeT	3.179306291	3.757690494	0.000700003	0.073328934	-1.139843716
c85240_g2	A	eCeT	-0.990804132	-3.756333653	0.00070262	0.073328934	-0.745240723
c73133_g1	A	eCeT	1.4921228	3.755769649	0.000703711	0.073328934	-0.450924588
c76943_g1	A	eCeT	-0.781090482	-3.75506009	0.000705086	0.073328934	-0.78880129
c82915_g1	A	eCeT	0.475115229	3.753119748	0.000708859	0.073438885	-0.799341827
c70167_g1	A	eCeT	-1.041990054	-3.75009112	0.000714787	0.073438885	-0.697634104
c81893_g3	A	eCeT	0.842590216	3.749985333	0.000714995	0.073438885	-0.803964066
c92981_g2	A	eCeT	-0.901463814	-3.748595321	0.000717733	0.073438885	-0.510663042
c77547_g2	A	eCeT	-0.671982368	-3.748321141	0.000718274	0.073438885	-0.727927634
c87737_g2	A	eCeT	-1.328485141	-3.747276851	0.000720339	0.073438885	-0.453538002
c70239_g1	A	eCeT	1.53303457	3.745102525	0.000724657	0.073438885	-0.474330376
c86684_g1	A	eCeT	1.154212364	3.745059386	0.000724743	0.073438885	-0.49508399
c92145_g1	A	eCeT	2.739755094	3.744588025	0.000725682	0.073438885	-0.875463181
c79201_g1	A	eCeT	-1.361985175	-3.742919225	0.000729018	0.073438885	-0.446874712
c74885_g1	A	eCeT	-2.417258823	-3.742762882	0.000729331	0.073438885	-0.533247704
c81676_g1	A	eCeT	-0.72583739	-3.741888362	0.000731086	0.073438885	-0.83728702
c67880_g1	A	eCeT	1.60191066	3.741396299	0.000732075	0.073438885	-0.449288083
c85163_g5	A	eCeT	-0.900908655	-3.739883289	0.000735125	0.073438885	-0.751494748
c55119_g1	A	eCeT	-1.691583213	-3.738345316	0.000738238	0.073438885	-0.469624189
c89688_g1	A	eCeT	-1.685700842	-3.738004263	0.00073893	0.073438885	-0.48393585
c75324_g3	A	eCeT	0.530941786	3.737464329	0.000740026	0.073438885	-0.792720983
c76258_g2	A	eCeT	1.003028574	3.736385438	0.000742223	0.073438885	-0.500472723
c91124_g1	A	eCeT	-1.158862671	-3.735966132	0.000743078	0.073438885	-0.52532354
c87001_g1	A	eCeT	-0.88439663	-3.735708359	0.000743604	0.073438885	-0.791448206
c94131_g2	A	eCeT	0.870713382	3.730782969	0.00075373	0.073927576	-0.838253151
c91969_g1	A	eCeT	-1.647746918	-3.730330484	0.000754667	0.073927576	-0.500850122
c86695_g1	A	eCeT	-0.795718786	-3.728411111	0.000758654	0.073927576	-0.698007344
c79929_g2	A	eCeT	1.573976702	3.726398979	0.000762856	0.073927576	-0.822463637
c95195_g1	A	eCeT	-0.999175309	-3.726351547	0.000762955	0.073927576	-0.808826233
c78017_g2	A	eCeT	-0.527169274	-3.726134213	0.00076341	0.073927576	-0.690280362
c96340_g1	A	eCeT	0.47664596	3.725925641	0.000763847	0.073927576	-0.84128819
c91861_g2	A	eCeT	0.65525349	3.725216015	0.000765336	0.073927576	-0.757799133
c68377_g2	A	eCeT	-1.290487997	-3.723590147	0.000768759	0.073927576	-0.520344627
c90835_g2	A	eCeT	-1.543406899	-3.723273619	0.000769427	0.073927576	-0.495409822
c70184_g1	A	eCeT	0.926064749	3.722900384	0.000770215	0.073927576	-0.907677847
c82931_g2	A	eCeT	-0.685700934	-3.721889475	0.000772355	0.073927576	-0.816495553
c63426_g1	A	eCeT	0.5479196	3.720718407	0.00077484	0.073927576	-0.904272013
c68054_g1	A	eCeT	-3.193456636	-3.72066676	0.00077495	0.073927576	-0.587080188
c87151_g1	A	eCeT	2.043351067	3.716740744	0.000783341	0.074546638	-0.511332651
c91309_g2	A	eCeT	-1.84646537	-3.714497709	0.000788174	0.074824992	-0.555203725
c87509_g1	A	eCeT	-0.788501321	-3.713202788	0.000790977	0.074909764	-0.661441729
c85977_g1	A	eCeT	-0.680808998	-3.710747045	0.000796321	0.075143262	-0.834843083
c94685_g1	A	eCeT	-0.990462789	-3.708442599	0.000801367	0.075143262	-0.689391328
c85095_g1	A	eCeT	-1.477868644	-3.707136217	0.000804241	0.075143262	-0.55312247
c82911_g2	A	eCeT	-0.52473903	-3.706944945	0.000804663	0.075143262	-0.835659169
c79998_g1	A	eCeT	-1.216600705	-3.706189633	0.00080633	0.075143262	-0.585056944
c88884_g1	A	eCeT	0.544664514	3.70588725	0.000806999	0.075143262	-0.823009387
c67038_g1	A	eCeT	-1.405792256	-3.705545063	0.000807756	0.075143262	-0.549628461
c92945_g2	A	eCeT	-0.97324273	-3.70508478	0.000808775	0.075143262	-0.644050915
c88668_g1	A	eCeT	-1.190520661	-3.702818028	0.000813814	0.075309611	-0.540060677
c81165_g2	A	eCeT	0.636549871	3.702552026	0.000814407	0.075309611	-0.966588346
c79646_g3	A	eCeT	0.960569332	3.700343159	0.00081935	0.07558841	-0.936869442
c94880_g1	A	eCeT	-0.921153331	-3.698536473	0.000823415	0.075785063	-0.90240011
c85354_g5	A	eCeT	-2.705191757	-3.697328148	0.000826144	0.075848514	-1.241901361
c67511_g1	A	eCeT	2.365721847	3.696065181	0.000829006	0.075848514	-1.022069095
c87028_g2	A	eCeT	0.881423955	3.695668257	0.000829907	0.075848514	-0.986662118
c93297_g1	A	eCeT	-0.789046168	-3.69269836	0.000836683	0.076181664	-0.732895819
c86875_g1	A	eCeT	0.738339315	3.692368567	0.000837439	0.076181664	-0.869855178
c66826_g1	A	eCeT	1.413240914	3.69143133	0.00083959	0.076200562	-0.569420542
c84884_g1	A	eCeT	-0.684252037	-3.690585667	0.000841536	0.076200758	-0.815257554
c71476_g2	A	eCeT	0.728779715	3.689569142	0.00084388	0.07623699	-0.784024315
c71157_g1	A	eCeT	-0.627731697	-3.68840065	0.000846583	0.076305354	-0.976746936
c74355_g1	A	eCeT	-0.97911729	-3.686923277	0.000850012	0.076354742	-0.920562247
c93859_g1	A	eCeT	-1.02720552	-3.686395777	0.00085124	0.076354742	-0.669050742
c76530_g4	A	eCeT	1.63781384	3.685652432	0.000852973	0.076354742	-0.764395992
c82081_g1	A	eCeT	-1.190829684	-3.683266814	0.000858558	0.076679628	-0.86501895
c96440_g1	A	eCeT	1.363568121	3.682026102	0.000861477	0.076706108	-0.593703542
c70688_g2	A	eCeT	1.217098033	3.681478794	0.000862768	0.076706108	-0.971247102
c93278_g2	A	eCeT	-1.328631112	-3.677653586	0.00087184	0.077249229	-0.64059833
c80199_g1	A	eCeT	-0.692734245	-3.676791258	0.000873898	0.077249229	-1.000838567
c78296_g1	A	eCeT	-0.696525045	-3.67641935	0.000874787	0.077249229	-0.934470538
c87557_g6	A	eCeT	3.003150307	3.674907859	0.000878409	0.077394783	-0.99809428
c84071_g1	A	eCeT	1.369880641	3.672745465	0.000883617	0.077532742	-0.661914726
c79729_g6	A	eCeT	-0.794970686	-3.672615757	0.00088393	0.077532742	-0.85717447
c82558_g4	A	eCeT	-1.328280835	-3.670717227	0.000888529	0.07776211	-0.623633552
c70629_g1	A	eCeT	-1.005176163	-3.669088335	0.000892492	0.077935044	-0.637924603
c79095_g2	A	eCeT	-0.580550939	-3.667227512	0.000897041	0.07806973	-0.940083039
c84424_g1	A	eCeT	2.313798745	3.66533585	0.000901689	0.07806973	-0.885601616
c81041_g2	A	eCeT	0.563195277	3.664946556	0.000902648	0.07806973	-1.049153824
c81135_g1	A	eCeT	-0.403000951	-3.664366549	0.000904079	0.07806973	-1.011623069
c74288_g1	A	eCeT	-1.305503902	-3.66407368	0.000904803	0.07806973	-0.8837003
c82865_g2	A	eCeT	-1.095002463	-3.66258308	0.000908494	0.07806973	-1.012609545
c53413_g1	A	eCeT	1.852678023	3.662268011	0.000909276	0.07806973	-0.83892067
c90119_g1	A	eCeT	0.551548326	3.661208242	0.000911911	0.07806973	-1.031592638
c82195_g1	A	eCeT	0.714709389	3.661190574	0.000911955	0.07806973	-1.035473383
c90128_g1	A	eCeT	0.709714385	3.659442564	0.000916318	0.078237263	-0.895615343
c45116_g1	A	eCeT	2.626919584	3.658200759	0.00091943	0.078237263	-1.195009738
c74238_g1	A	eCeT	1.53432556	3.658014201	0.000919898	0.078237263	-0.670799569
c85199_g2	A	eCeT	-1.249191058	-3.656583221	0.000923499	0.078373472	-0.894185543
c92299_g1	A	eCeT	2.239816823	3.655186105	0.000927027	0.078418484	-0.683370613
c93253_g1	A	eCeT	-1.165469826	-3.654071332	0.000929852	0.078418484	-0.696301058
c91596_g2	A	eCeT	-0.654716241	-3.654001419	0.000930029	0.078418484	-0.945794133
c88831_g4	A	eCeT	0.799052623	3.65182637	0.000935566	0.078716027	-0.717542864
c95359_g1	A	eCeT	0.539638434	3.649481536	0.00094157	0.078732953	-0.948549795
c93991_g1	A	eCeT	0.670980729	3.64900821	0.000942787	0.078732953	-0.950488355
c85825_g2	A	eCeT	0.508481266	3.648890357	0.00094309	0.078732953	-0.90359066
c91445_g1	A	eCeT	0.726288091	3.648614753	0.000943799	0.078732953	-0.981555884
c94420_g3	A	eCeT	-1.271353489	-3.647283854	0.000947232	0.07873942	-0.741311969
c95110_g1	A	eCeT	-1.173858	-3.646938194	0.000948125	0.07873942	-0.773395198
c68626_g3	A	eCeT	-0.67562314	-3.645863269	0.000950909	0.07873942	-0.991536986
c93550_g4	A	eCeT	1.567175368	3.645477577	0.00095191	0.07873942	-0.743855035
c87857_g1	A	eCeT	-0.549114108	-3.644491455	0.000954473	0.07878524	-0.981123652
c76756_g2	A	eCeT	2.164995597	3.643198359	0.000957845	0.078840351	-1.035911651
c69114_g1	A	eCeT	1.765018717	3.642694105	0.000959163	0.078840351	-0.973393346
c89045_g1	A	eCeT	0.960081625	3.640419967	0.000965128	0.079164716	-1.06872985
c79367_g1	A	eCeT	-2.619993983	-3.638116493	0.000971207	0.079250464	-1.26221731
c67128_g1	A	eCeT	3.416774808	3.637765423	0.000972137	0.079250464	-1.235820963
c77534_g6	A	eCeT	-0.663945847	-3.637171041	0.000973713	0.079250464	-1.100819028
c86129_g1	A	eCeT	-0.648434082	-3.63696542	0.000974258	0.079250464	-0.983706587
c78835_g1	A	eCeT	-0.735597666	-3.634829755	0.000979945	0.079547992	-1.057463544
c78495_g3	A	eCeT	-1.459680274	-3.628705525	0.000996431	0.08071911	-0.876311626
c70604_g1	A	eCeT	2.473228657	3.625448279	0.001005308	0.080852608	-1.084667887
c87846_g1	A	eCeT	-0.683528874	-3.625425867	0.001005369	0.080852608	-0.99635563
c91195_g2	A	eCeT	-1.037961544	-3.624897056	0.001006818	0.080852608	-1.038022387
c79144_g2	A	eCeT	-0.526539819	-3.624517817	0.001007858	0.080852608	-1.008991164
c91157_g2	A	eCeT	-0.746591448	-3.62362363	0.001010314	0.080852608	-1.013542933
c76225_g1	A	eCeT	1.081076403	3.623573765	0.001010451	0.080852608	-0.810563354
c69609_g1	A	eCeT	2.045877098	3.620758493	0.001018224	0.081158958	-0.929166869
c85285_g1	A	eCeT	0.50000354	3.620687895	0.00101842	0.081158958	-1.043850564
c76220_g4	A	eCeT	-1.181515696	-3.616708107	0.001029509	0.081809393	-0.844933845
c73989_g2	A	eCeT	-0.639244064	-3.61573807	0.001032229	0.081809393	-1.155125871
c84967_g2	A	eCeT	-1.450414313	-3.61539502	0.001033193	0.081809393	-1.089509395
c77967_g4	A	eCeT	1.459536478	3.613523325	0.001038467	0.081809393	-1.000449077
c87312_g2	A	eCeT	-0.724891084	-3.613426388	0.001038741	0.081809393	-0.953837811
c69886_g1	A	eCeT	-1.314730518	-3.613298889	0.001039101	0.081809393	-0.755020907
c70175_g1	A	eCeT	-2.241234125	-3.610162407	0.001048002	0.082297023	-1.244536784
c86203_g2	A	eCeT	-0.643814931	-3.609639807	0.001049493	0.082297023	-1.152568771
c80835_g3	A	eCeT	-0.605734395	-3.607812075	0.001054721	0.082541921	-1.208587968
c90445_g1	A	eCeT	-0.620264015	-3.604790135	0.001063421	0.0828587	-0.964365818
c77644_g1	A	eCeT	-0.772628681	-3.604665361	0.001063782	0.0828587	-1.131975928
c94458_g1	A	eCeT	-0.730725539	-3.604206588	0.001065109	0.0828587	-0.975583926
c76547_g1	A	eCeT	2.887745776	3.602931595	0.001068806	0.082935235	-0.927625946
c55309_g1	A	eCeT	1.332698399	3.602409564	0.001070323	0.082935235	-1.228176081
c80516_g1	A	eCeT	-0.948780877	-3.601316619	0.001073507	0.083017839	-0.904993882
c94445_g1	A	eCeT	1.896293204	3.598374129	0.001082123	0.083285976	-0.906228118
c54149_g1	A	eCeT	-1.850809813	-3.598025796	0.001083147	0.083285976	-0.789026439
c68136_g1	A	eCeT	-0.624898792	-3.597437809	0.001084879	0.083285976	-1.03602466
c91317_g1	A	eCeT	-0.892312101	-3.597236944	0.001085471	0.083285976	-0.912267108
c78081_g1	A	eCeT	1.060349057	3.594098407	0.001094763	0.083447521	-0.806622559
c94549_g1	A	eCeT	-0.909154499	-3.593867068	0.001095451	0.083447521	-1.012287192
c82647_g3	A	eCeT	-0.742198205	-3.592702454	0.00109892	0.083447521	-1.176496025
c72887_g1	A	eCeT	-1.540623082	-3.592529118	0.001099437	0.083447521	-0.873631511
c77833_g2	A	eCeT	1.399050513	3.592390424	0.001099852	0.083447521	-0.990119572
c55939_g1	A	eCeT	-2.145278944	-3.592224858	0.001100346	0.083447521	-0.921511597
c94545_g1	A	eCeT	-1.412355544	-3.590194826	0.001106427	0.083666475	-0.832734552
c47332_g1	A	eCeT	-2.953400051	-3.589217653	0.001109366	0.083666475	-1.615695182
c86574_g2	A	eCeT	-0.584811364	-3.589128261	0.001109635	0.083666475	-1.232569281
c86731_g1	A	eCeT	-0.461182541	-3.58808899	0.001112769	0.083741773	-1.203019946
c75484_g1	A	eCeT	0.425603048	3.586904327	0.001116353	0.083784226	-1.24413931
c87290_g1	A	eCeT	-0.669257268	-3.586437787	0.001117767	0.083784226	-1.003634698
c96484_g2	A	eCeT	-1.715643994	-3.585786541	0.001119744	0.083784226	-0.839828527
c94625_g2	A	eCeT	0.581284648	3.583568503	0.001126503	0.084129426	-1.253853058
c87786_g2	A	eCeT	1.013277193	3.581404627	0.001133136	0.084304892	-1.040476563
c69706_g1	A	eCeT	-2.671490304	-3.581398861	0.001133153	0.084304892	-1.438982385
c89078_g2	A	eCeT	-1.329160872	-3.579185817	0.001139975	0.08449717	-0.836409077
c82014_g2	A	eCeT	-0.986400547	-3.579162351	0.001140048	0.08449717	-1.105460396
c69676_g1	A	eCeT	3.317095486	3.578195171	0.001143042	0.084527463	-0.985146097
c60824_g1	A	eCeT	-1.301212647	-3.577043754	0.001146617	0.084527463	-1.135516202
c65797_g1	A	eCeT	2.422193395	3.575651444	0.001150953	0.084527463	-1.043280159
c70188_g1	A	eCeT	1.917318977	3.575160876	0.001152485	0.084527463	-0.998028638
c74787_g1	A	eCeT	-0.660396582	-3.575117562	0.00115262	0.084527463	-1.268249282
c94596_g2	A	eCeT	-0.793449845	-3.573599035	0.001157375	0.084527463	-1.139348747
c83139_g1	A	eCeT	-0.60583041	-3.573565662	0.00115748	0.084527463	-1.193051386
c94302_g5	A	eCeT	-0.654126092	-3.573421847	0.001157931	0.084527463	-1.194819077
c66233_g1	A	eCeT	-2.688005324	-3.572390792	0.001161172	0.084527463	-1.408151332
c84367_g1	A	eCeT	2.831292375	3.572122779	0.001162015	0.084527463	-0.948789385
c82899_g1	A	eCeT	1.043617656	3.570789783	0.001166221	0.084572147	-1.179751147
c60593_g2	A	eCeT	-0.901133707	-3.570561177	0.001166944	0.084572147	-0.969093153
c79330_g2	A	eCeT	2.482031978	3.568341687	0.001173983	0.084887325	-1.631406175
c93443_g7	A	eCeT	0.810533968	3.567826578	0.001175623	0.084887325	-0.970694436
c68920_g1	A	eCeT	-1.178593577	-3.564557145	0.001186081	0.085485057	-0.919279943
c90192_g1	A	eCeT	-1.569110604	-3.563825097	0.001188435	0.085497233	-0.881064639
c65677_g1	A	eCeT	-2.430470006	-3.562533924	0.001192598	0.085497233	-1.723243411
c91803_g1	A	eCeT	-1.285232204	-3.561850561	0.001194807	0.085497233	-0.877287065
c91110_g1	A	eCeT	-0.765783563	-3.560979939	0.001197627	0.085497233	-1.198776812
c67176_g1	A	eCeT	-0.952750248	-3.558518656	0.001205635	0.085497233	-0.882951402
c83643_g2	A	eCeT	-2.947145378	-3.558496005	0.001205709	0.085497233	-1.486205948
c88295_g3	A	eCeT	-1.494510393	-3.558470949	0.00120579	0.085497233	-1.192130822
c85589_g5	A	eCeT	-1.230239739	-3.55756192	0.001208761	0.085497233	-1.065390557
c77095_g1	A	eCeT	0.679604664	3.557370055	0.001209389	0.085497233	-1.233345899
c91898_g1	A	eCeT	-0.955552811	-3.557211967	0.001209907	0.085497233	-1.033998434
c82000_g1	A	eCeT	-0.663320673	-3.557111175	0.001210237	0.085497233	-1.164357464
c92274_g2	A	eCeT	-1.062645455	-3.555538103	0.001215401	0.085624666	-1.18890589
c86156_g1	A	eCeT	-0.935650545	-3.554126148	0.001220054	0.085624666	-0.924517287
c77624_g1	A	eCeT	1.306551177	3.553946932	0.001220645	0.085624666	-0.965960957
c92454_g1	A	eCeT	-1.762519532	-3.553907394	0.001220776	0.085624666	-0.913984678
c85087_g1	A	eCeT	-0.627219887	-3.552333805	0.001225985	0.085836468	-1.333192041
c91795_g2	A	eCeT	-1.427390846	-3.551436011	0.001228967	0.085891842	-1.270882318
c86669_g3	A	eCeT	-2.018362238	-3.550358588	0.001232554	0.085989282	-1.232722396
c76186_g3	A	eCeT	-0.592312164	-3.548103685	0.001240095	0.08636169	-1.328983184
c96529_g1	A	eCeT	-2.000844092	-3.546438238	0.001245693	0.086543399	-1.084000773
c71481_g1	A	eCeT	-0.842043168	-3.545884401	0.00124756	0.086543399	-1.250070943
c89246_g1	A	eCeT	1.08430164	3.545361285	0.001249326	0.086543399	-0.934561079
c94508_g1	A	eCeT	-1.392033965	-3.544438309	0.001252447	0.086606631	-0.914066232
c86860_g3	A	eCeT	0.943265964	3.539711798	0.001268552	0.087565831	-0.991720683
c88089_g4	A	eCeT	1.37615615	3.539032152	0.001270884	0.087572639	-1.117579963
c82299_g1	A	eCeT	-2.34455087	-3.537663463	0.001275593	0.08760738	-1.159726168
c87579_g1	A	eCeT	-1.383072673	-3.53758692	0.001275857	0.08760738	-1.016271297
c90411_g1	A	eCeT	0.742600006	3.535606142	0.001282704	0.08792351	-1.230138307
c71712_g1	A	eCeT	-2.117455148	-3.533761046	0.001289113	0.088104749	-1.057523245
c66714_g1	A	eCeT	1.654869067	3.533551765	0.001289842	0.088104749	-1.055902546
c89995_g1	A	eCeT	0.402455052	3.53172371	0.001296226	0.088370591	-1.360240269
c85304_g1	A	eCeT	-1.01211383	-3.530379783	0.001300939	0.088370591	-1.081837854
c83775_g1	A	eCeT	-2.149759325	-3.529604142	0.001303667	0.088370591	-1.117925079
c83689_g1	A	eCeT	1.221435637	3.529178568	0.001305166	0.088370591	-0.95415539
c80444_g1	A	eCeT	-1.13829098	-3.529088479	0.001305483	0.088370591	-0.996723799
c95975_g3	A	eCeT	-1.417275561	-3.528585479	0.001307257	0.088370591	-0.953929471
c77681_g1	A	eCeT	-2.587753113	-3.526716602	0.00131387	0.088664708	-1.311884758
c69575_g1	A	eCeT	-0.597016569	-3.523569223	0.001325078	0.089267476	-1.403494887
c77979_g2	A	eCeT	-1.73373895	-3.522566075	0.00132867	0.089355922	-0.965895017
c88007_g3	A	eCeT	-0.711136932	-3.520758992	0.001335165	0.089541589	-1.387552041
c84555_g3	A	eCeT	0.90246515	3.520062999	0.001337674	0.089541589	-1.296357828
c82435_g1	A	eCeT	-2.46638112	-3.519615241	0.001339291	0.089541589	-0.984171606
c89931_g4	A	eCeT	-1.928828635	-3.519262431	0.001340566	0.089541589	-1.033055505
c87637_g2	A	eCeT	-0.855954892	-3.51841977	0.001343617	0.089592729	-1.211817512
c90727_g5	A	eCeT	-0.576088857	-3.516377015	0.00135104	0.089871353	-1.38295469
c88092_g1	A	eCeT	0.834133073	3.516009544	0.00135238	0.089871353	-1.378661999
c88883_g3	A	eCeT	-0.627325795	-3.514544136	0.001357734	0.089962296	-1.379996178
c90456_g1	A	eCeT	0.55748355	3.514028756	0.001359622	0.089962296	-1.174425829
c91757_g2	A	eCeT	0.616095467	3.513367528	0.001362049	0.089962296	-1.317223052
c73693_g2	A	eCeT	-1.608806626	-3.513128662	0.001362926	0.089962296	-1.14572913
c80768_g2	A	eCeT	-0.753669238	-3.511868274	0.001367565	0.090059044	-1.141346295
c60430_g1	A	eCeT	-0.832975016	-3.511483127	0.001368986	0.090059044	-1.141024317
c73793_g1	A	eCeT	2.35415962	3.510679442	0.001371955	0.090103181	-1.357537022
c73179_g2	A	eCeT	0.550404544	3.508975896	0.001378269	0.090343667	-1.32400938
c94097_g1	A	eCeT	0.48103954	3.508449596	0.001380225	0.090343667	-1.369498609
c71141_g1	A	eCeT	-0.568481014	-3.503102836	0.001400252	0.091405953	-1.446744677
c72564_g1	A	eCeT	1.999472288	3.502458352	0.001402685	0.091405953	-1.234332235
c81622_g3	A	eCeT	0.474553774	3.502256426	0.001403448	0.091405953	-1.430306043
c85029_g1	A	eCeT	-0.708228853	-3.500792408	0.001408992	0.091614888	-1.427236831
c85178_g1	A	eCeT	-0.839731857	-3.499666786	0.00141327	0.091652367	-1.309505453
c81953_g2	A	eCeT	-0.736645303	-3.499237962	0.001414903	0.091652367	-1.115764043
c86470_g1	A	eCeT	-0.820841034	-3.49879753	0.001416582	0.091652367	-1.287042764
c76247_g1	A	eCeT	-1.917228266	-3.496303767	0.001426124	0.092117764	-1.048118905
c75531_g1	A	eCeT	1.101140632	3.494831717	0.001431786	0.092234218	-1.358588737
c95447_g1	A	eCeT	0.464749023	3.493711307	0.00143611	0.092234218	-1.435166284
c84411_g2	A	eCeT	1.110346056	3.49348012	0.001437004	0.092234218	-1.039443596
c83481_g1	A	eCeT	-0.603094116	-3.492925911	0.001439149	0.092234218	-1.476368365
c87432_g1	A	eCeT	-2.383687235	-3.492786425	0.001439689	0.092234218	-1.161456798
c95699_g1	A	eCeT	2.402992995	3.492168724	0.001442084	0.092236945	-1.377314296
c81032_g1	A	eCeT	0.539391278	3.491204036	0.001445833	0.092326067	-1.482663228
c76151_g1	A	eCeT	-1.209249588	-3.490558164	0.001448347	0.092336262	-1.431693294
c83652_g2	A	eCeT	-1.496695235	-3.489777396	0.001451393	0.092380213	-1.044028891
c79266_g4	A	eCeT	-2.116538117	-3.489036901	0.001454287	0.092414402	-1.218763093
c82264_g1	A	eCeT	-0.576903306	-3.487131893	0.001461758	0.092738862	-1.469489065
c83061_g2	A	eCeT	-0.748700124	-3.486477861	0.001464332	0.092752053	-1.451316473
c82033_g1	A	eCeT	0.71581815	3.485083561	0.001469833	0.092861573	-1.457007293
c84296_g3	A	eCeT	-1.612617763	-3.484707982	0.001471318	0.092861573	-1.135268996
c81855_g2	A	eCeT	1.189112262	3.484058324	0.001473891	0.092861573	-1.054987729
c84706_g1	A	eCeT	-0.521276153	-3.483140375	0.001477533	0.092861573	-1.422483614
c81887_g1	A	eCeT	1.86182019	3.483047188	0.001477903	0.092861573	-1.059247518
c92013_g1	A	eCeT	1.682886448	3.480987887	0.001486108	0.093227685	-1.098047879
c73133_g3	A	eCeT	1.867654148	3.478960205	0.001494229	0.093587427	-1.135562344
c83100_g1	A	eCeT	0.62479437	3.476253505	0.001505137	0.094120265	-1.489415583
c60737_g2	A	eCeT	1.508610232	3.469719194	0.001531787	0.095634267	-1.148593507
c77294_g1	A	eCeT	0.975598152	3.468417622	0.00153715	0.095763136	-1.216191131
c74731_g5	A	eCeT	-1.181679915	-3.468033436	0.001538736	0.095763136	-1.096059137
c78893_g2	A	eCeT	-1.121553593	-3.463709831	0.001556698	0.096727458	-1.101643174
c164757_g1	A	eCeT	-2.132190415	-3.461655366	0.001565304	0.096976423	-1.225329122
c90578_g1	A	eCeT	-1.122159837	-3.46157257	0.001565652	0.096976423	-1.152253666
c82606_g2	A	eCeT	1.5341003	3.458048967	0.001580522	0.097743045	-1.197083703
c95891_g1	A	eCeT	1.077364996	3.457172461	0.001584242	0.097796513	-1.271493731
c67708_g1	A	eCeT	-3.23326335	-3.456670732	0.001586375	0.097796513	-1.718733374
c86241_g4	A	eCeT	0.780233145	3.455274976	0.001592324	0.097862844	-1.502338273
c94962_g1	A	eCeT	-0.694053256	-3.455247096	0.001592443	0.097862844	-1.429466766
c69598_g2	A	eCeT	-1.612569515	-3.453575431	0.001599596	0.098148633	-1.124328295
c81779_g1	A	eCeT	-0.615012291	-3.452120509	0.001605848	0.09837825	-1.385719154
c81823_g5	A	eCeT	-1.397908378	-3.450094364	0.001614593	0.098658818	-1.182552711
c88447_g2	A	eCeT	-0.757494192	-3.44981759	0.001615791	0.098658818	-1.378436227
c87960_g1	A	eCeT	-0.538613451	-3.449228573	0.001618344	0.098658818	-1.409247444
c94800_g1	A	eCeT	1.090415058	3.448631169	0.001620937	0.098658818	-1.154747196
c78821_g1	A	eCeT	2.311690004	3.448154359	0.001623009	0.098658818	-1.141997788
c51994_g1	A	eCeT	-3.114742975	-3.447309852	0.001626686	0.098700559	-1.812618855
c90382_g1	A	eCeT	-1.992922268	-3.446153512	0.001631733	0.098700559	-1.317471483
c95171_g1	A	eCeT	0.571382882	3.445208942	0.001635868	0.098700559	-1.580914773
c81592_g2	A	eCeT	-2.388589063	-3.444784387	0.001637729	0.098700559	-1.173536135
c90277_g1	A	eCeT	-0.594207073	-3.444573872	0.001638653	0.098700559	-1.600541474
c69743_g1	A	eCeT	2.191708165	3.444507288	0.001638946	0.098700559	-1.488191075
c7540_g1	A	eCeT	2.656277218	3.443423621	0.00164371	0.098700559	-1.600116437
c88000_g1	A	eCeT	-1.493881322	-3.442948568	0.001645803	0.098700559	-1.195874163
c78933_g2	A	eCeT	-0.710800542	-3.442483591	0.001647853	0.098700559	-1.59429344
c86560_g1	A	eCeT	-1.792697017	-3.44087643	0.001654961	0.098700559	-1.23564834
c81253_g3	A	eCeT	-0.608255197	-3.440430216	0.00165694	0.098700559	-1.621630072
c74732_g1	A	eCeT	2.024210004	3.439953351	0.001659057	0.098700559	-1.320111753
c93001_g7	A	eCeT	0.568246826	3.439914342	0.00165923	0.098700559	-1.612579293
c90847_g1	A	eCeT	0.620655239	3.439861288	0.001659466	0.098700559	-1.473607047
c94050_g3	A	eCeT	0.848326025	3.439413566	0.001661456	0.098700559	-1.184869493
c74136_g2	A	eCeT	-3.069122962	-3.438179927	0.001666952	0.098877267	-1.836379294
c78747_g2	A	eCeT	-0.376495937	-3.43720567	0.001671306	0.098985727	-1.593191073
c77674_g1	A	eCeT	2.041851775	3.435162755	0.001680469	0.099378343	-1.169935184
c86435_g2	A	eCeT	-2.368887684	-3.432955854	0.001690423	0.099717934	-1.51805932
c85184_g6	A	eCeT	-0.631353367	-3.432762364	0.001691298	0.099717934	-1.635427625
c94577_g1	A	eCeT	0.854669362	3.431244218	0.001698182	0.09997345	-1.336527279
c84820_g1	B	eCeT	1.001558844	6.4066508	3.60E-07	0.014125446	6.597004781
c88026_g1	B	eCeT	1.048376591	5.835440359	1.85E-06	0.036236397	5.04303527
c66536_g1	B	eCeT	1.334655257	5.50956182	4.73E-06	0.049827802	4.151855281
c89103_g1	B	eCeT	1.130045324	5.379095979	6.90E-06	0.049827802	3.795507117
c79723_g2	B	eCeT	0.800187389	5.347147292	7.57E-06	0.049827802	3.716803367
c80455_g1	B	eCeT	1.203476645	5.247122903	1.01E-05	0.049827802	3.440661296
c32048_g1	B	eCeT	-2.266030536	-5.233429999	1.05E-05	0.049827802	2.631905518
c91478_g1	B	eCeT	-1.767055261	-5.187207145	1.20E-05	0.049827802	2.759381656
c72426_g1	B	eCeT	1.631414827	5.173597876	1.25E-05	0.049827802	2.917143301
c84625_g2	B	eCeT	0.792764578	5.139632823	1.38E-05	0.049827802	3.156463839
c80536_g3	B	eCeT	1.453664156	5.134759727	1.40E-05	0.049827802	3.10252776
c74610_g1	B	eCeT	0.707097859	5.080932633	1.63E-05	0.053360985	2.94245007
c92054_g1	B	eCeT	-0.72764669	-5.040497583	1.84E-05	0.053946912	2.856935594
c76264_g1	B	eCeT	0.881980576	5.023776092	1.93E-05	0.053946912	2.810031048
c81028_g2	B	eCeT	0.792922051	4.957066115	2.34E-05	0.061041732	2.661087799
c64038_g2	B	eCeT	3.602569893	4.90969633	2.68E-05	0.063519121	2.460756987
c82667_g1	B	eCeT	1.226411709	4.898654503	2.76E-05	0.063519121	2.463092399
c85858_g1	B	eCeT	1.163381533	4.880051068	2.92E-05	0.063519121	2.462131799
c90573_g4	B	eCeT	1.129389312	4.833096856	3.34E-05	0.06889375	2.290109738
c85463_g1	B	eCeT	2.097191574	4.769657633	4.01E-05	0.069938953	2.167524326
c79174_g2	B	eCeT	0.933686626	4.768316709	4.02E-05	0.069938953	2.101012994
c77794_g1	B	eCeT	0.697581064	4.752792472	4.21E-05	0.069938953	2.063578094
c76202_g1	B	eCeT	0.772217666	4.752185724	4.21E-05	0.069938953	2.058142602
c72931_g2	B	eCeT	-2.038510627	-4.746694343	4.28E-05	0.069938953	1.941640312
c66978_g1	B	eCeT	0.947342702	4.731063546	4.48E-05	0.070227732	1.970438952
c82301_g1	B	eCeT	0.836359004	4.701777787	4.87E-05	0.073456021	1.949051261
c92877_g1	B	eCeT	-1.0540332	-4.648569502	5.68E-05	0.082411137	1.749078172
c62597_g1	B	eCeT	-2.436526709	-4.605722779	6.42E-05	0.084304217	1.407516325
c93634_g2	B	eCeT	-1.257550974	-4.600323241	6.52E-05	0.084304217	1.715489766
c78735_g2	B	eCeT	0.670878594	4.599364264	6.54E-05	0.084304217	1.616432755
c76025_g1	B	eCeT	-1.105240757	-4.592469644	6.67E-05	0.084304217	1.702045349
c85285_g1	B	eCeT	0.687039242	4.561898283	7.28E-05	0.08914314	1.607619847
c78869_g1	B	eCeT	1.467219609	4.529062407	7.99E-05	0.092352704	1.533479374
c79599_g1	B	eCeT	0.799170648	4.528351062	8.01E-05	0.092352704	1.439829909
c84530_g1	B	eCeT	0.559774067	4.517016584	8.27E-05	0.092669544	1.397683993
c77441_g1	B	eCeT	2.07373798	4.495589336	8.79E-05	0.094540918	1.444946198
c69818_g2	B	eCeT	0.685559859	4.484069521	9.09E-05	0.094540918	1.337148351
c84392_g1	B	eCeT	0.650946081	4.458810794	9.77E-05	0.094540918	1.331615522
c63426_g1	B	eCeT	0.666628183	4.457298727	9.81E-05	0.094540918	1.241841108
c147582_g1	B	eCeT	1.708142074	4.437803976	0.000103721	0.094540918	1.292925399
c80125_g1	B	eCeT	0.68998072	4.436625871	0.00010407	0.094540918	1.177796097
c75895_g2	B	eCeT	-2.665773635	-4.436595567	0.000104079	0.094540918	-0.484763038
c70502_g3	B	eCeT	0.78176833	4.432360268	0.000105344	0.094540918	1.159139822
c76306_g1	B	eCeT	0.861960946	4.429864934	0.000106096	0.094540918	1.221960105
c84011_g1	B	eCeT	0.930652368	4.417346129	0.00010995	0.095798215	1.129560848
c81866_g1	B	eCeT	0.655860504	4.405018481	0.000113881	0.096437406	1.084636283
c89329_g1	B	eCeT	-1.097859391	-4.399748227	0.000115603	0.096437406	1.159983905
c71360_g1	B	eCeT	0.724570023	4.38032704	0.000122175	0.097899592	1.098792747
c70688_g2	B	eCeT	1.579166785	4.379742132	0.000122378	0.097899592	1.086014484
c70184_g1	B	eCeT	1.110375513	4.372225849	0.000125024	0.097899592	1.008258171
c92698_g1	B	eCeT	1.414605438	4.362331855	0.000128593	0.097899592	1.031192059
c92321_g2	B	eCeT	-2.01936758	-4.35478972	0.000131381	0.097899592	0.382729162
c61154_g1	B	eCeT	0.992033248	4.352237931	0.000132337	0.097899592	0.962802536
c83883_g2	B	eCeT	1.327046485	4.342909324	0.000135893	0.098668591	0.944735577
c85810_g1	B	eCeT	-1.275948788	-4.321334616	0.000144483	0.098818832	0.994677906
c79171_g2	B	eCeT	1.67497592	4.319707396	0.000145152	0.098818832	0.294749871
c79544_g2	B	eCeT	0.889320849	4.311688576	0.000148494	0.098818832	0.945523941
c80513_g1	B	eCeT	0.761917667	4.30905743	0.000149607	0.098818832	0.855364631
c83204_g1	B	eCeT	0.869491966	4.299986009	0.000153508	0.098818832	0.886881974
c80866_g1	B	eCeT	-3.365322102	-4.296202971	0.000155164	0.098818832	-1.192147663
c87028_g2	B	eCeT	1.035174	4.292742541	0.000156695	0.098818832	0.783041646
c80985_g1	B	eCeT	0.76504385	4.275343693	0.000164618	0.098818832	0.822400833
c86255_g1	B	eCeT	1.376302476	4.273344018	0.000165554	0.098818832	0.823154269
c75211_g1	B	eCeT	3.295530149	4.270477161	0.000166904	0.098818832	0.435055078
c74647_g1	B	eCeT	-0.898866947	-4.268291635	0.000167941	0.098818832	0.860370846
c77009_g3	B	eCeT	2.482156921	4.263396195	0.000170286	0.098818832	0.84992368
c91290_g1	B	eCeT	1.070896773	4.259206252	0.000172319	0.098818832	0.816244219
c87071_g1	B	eCeT	0.733875814	4.255376387	0.000174199	0.098818832	0.749725958
c82509_g1	B	eCeT	1.048836953	4.25406408	0.000174847	0.098818832	0.721078336
c66401_g1	B	eCeT	2.981206877	4.250888674	0.000176426	0.098818832	0.804763778
c84054_g2	B	eCeT	0.868530535	4.245601774	0.000179087	0.098896116	0.725299746
