# Supplementary material for: Metabolite and transcript profiling of Guinea grass (Panicum maximum Jacq) response to elevated [CO2] and temperature
Source: Metabolomics. 2019 Mar 25;15(4):51. doi: 10.1007/s11306-019-1511-8 (PMC6434026; doi:10.1007/s11306-019-1511-8)
Supplement: Supplementary file 3 — Supplementary material 3 (CSV 8 kb) [file 11306_2019_1511_MOESM3_ESM.csv]

Metabolite and transcript profiling of Guinea grass (Panicum maximum Jacq) response to elevated [CO2] and temperature; Metabolomics; Jessica M. Wedow, Craig R. Yendrek, Tathyana R. Mello, Silvana Creste, Carlos A. Martinez, Elizabeth A. Ainsworth1,2*; 1. Department of Plant Biology & Carl R. Woese Institute for Genomic Biology, University of Illinois at Urbana-Champaign; 2.USDA Agricultural Resea…
Supplemental File 3: Linear correlation coefficient (r) and significance (Adj.P) of linear relationships between metabolites and transcripts sampled at Time Point B.
Metabolite.Name	Transcript_ID	Top_BLASTX_hit_Athaliana	Adj.P	r
Sinapic acid	c64038_g2	AT1G65480.1 59.52 168 67 1 58 558 8 175 3e-71 220 PEBP (phosphatidylethanolamine-binding protein) family protein	0.0001832	0.802486633
Valine	c64038_g2	AT1G65480.1 59.52 168 67 1 58 558 8 175 3e-71 220 PEBP (phosphatidylethanolamine-binding protein) family protein	2.56E-05	0.853945391
Xylose	c64038_g2	AT1G65480.1 59.52 168 67 1 58 558 8 175 3e-71 220 PEBP (phosphatidylethanolamine-binding protein) family protein	0.0001751	0.803868503
b-Sitosterol	c64038_g2	AT1G65480.1 59.52 168 67 1 58 558 8 175 3e-71 220 PEBP (phosphatidylethanolamine-binding protein) family protein	0.0013712	0.728506471
ethanolamine	c64038_g2	AT1G65480.1 59.52 168 67 1 58 558 8 175 3e-71 220 PEBP (phosphatidylethanolamine-binding protein) family protein	0.0018073	0.716101792
leucine	c64038_g2	AT1G65480.1 59.52 168 67 1 58 558 8 175 3e-71 220 PEBP (phosphatidylethanolamine-binding protein) family protein	0.0011703	0.735342413
O-acetylsalicylic acid	c64038_g2	AT1G65480.1 59.52 168 67 1 58 558 8 175 3e-71 220 PEBP (phosphatidylethanolamine-binding protein) family protein	0.0022464	0.705871918
Xylose	c66536_g1	.	0.0005263	0.766985456
Sinapic acid	c72426_g1	AT5G19440.1 67.19 320 105 0 155 1114 8 327 2e-163 469 NAD(P)-binding Rossmann-fold superfamily protein	0.000495	0.769226856
Xylose	c72426_g1	AT5G19440.1 67.19 320 105 0 155 1114 8 327 2e-163 469 NAD(P)-binding Rossmann-fold superfamily protein	1.64E-05	0.863525984
O-acetylsalicylic acid	c72426_g1	AT5G19440.1 67.19 320 105 0 155 1114 8 327 2e-163 469 NAD(P)-binding Rossmann-fold superfamily protein	0.0024601	0.701470192
Valine	c72426_g1	AT5G19440.1 67.19 320 105 0 155 1114 8 327 2e-163 469 NAD(P)-binding Rossmann-fold superfamily protein	0.0012176	0.733649293
Xylose	c74610_g1	AT1G06110.1 29.21 89 49 4 998 1228 293 379 0.005 40.0 SKP1/ASK-interacting protein 16	0.001439	0.726383716
Xylose	c76202_g1	AT3G26070.1 80.77 26 5 0 918 995 218 243 6e-07 50.1 Plastid-lipid associated protein PAP / fibrillin family protein	0.000496	0.769158507
1-Benzylglucopyranoside	c76202_g1	AT3G26070.1 80.77 26 5 0 918 995 218 243 6e-07 50.1 Plastid-lipid associated protein PAP / fibrillin family protein	0.0012544	0.732370401
O-acetylsalicylic acid	c76202_g1	AT3G26070.1 80.77 26 5 0 918 995 218 243 6e-07 50.1 Plastid-lipid associated protein PAP / fibrillin family protein	0.0019101	0.713539159
Xylose	c76264_g1	AT3G26070.1 80.77 26 5 0 918 995 218 243 6e-07 50.1 Plastid-lipid associated protein PAP / fibrillin family protein	0.0005781	0.763499077
b-Sitosterol	c77009_g3	AT1G65480.1 68.42 171 53 1 143 655 6 175 8e-71 221 PEBP (phosphatidylethanolamine-binding protein) family protein	0.0004289	0.774386898
O-acetylsalicylic acid	c77009_g3	AT1G65480.1 68.42 171 53 1 143 655 6 175 8e-71 221 PEBP (phosphatidylethanolamine-binding protein) family protein	0.0003369	0.782791585
Sinapic acid	c77009_g3	AT1G65480.1 68.42 171 53 1 143 655 6 175 8e-71 221 PEBP (phosphatidylethanolamine-binding protein) family protein	9.17E-05	0.822542274
Valine	c77009_g3	AT1G65480.1 68.42 171 53 1 143 655 6 175 8e-71 221 PEBP (phosphatidylethanolamine-binding protein) family protein	5.37E-05	0.836503841
Xylose	c77009_g3	AT1G65480.1 68.42 171 53 1 143 655 6 175 8e-71 221 PEBP (phosphatidylethanolamine-binding protein) family protein	0.000774	0.752279977
ethanolamine	c77009_g3	AT1G65480.1 68.42 171 53 1 143 655 6 175 8e-71 221 PEBP (phosphatidylethanolamine-binding protein) family protein	0.0019113	0.713509949
a-Tocopherol	c77441_g1	AT5G56870.1 27.78 108 76 1 821 498 436 541 2.6 30.4 beta-galactosidase 4	0.0001994	0.799865836
O-acetylsalicylic acid	c77441_g1	AT5G56870.1 27.78 108 76 1 821 498 436 541 2.6 30.4 beta-galactosidase 4	0.0009002	0.746236713
Stigmasterol	c77441_g1	AT5G56870.1 27.78 108 76 1 821 498 436 541 2.6 30.4 beta-galactosidase 4	0.0005627	0.764506814
Xylose	c77441_g1	AT5G56870.1 27.78 108 76 1 821 498 436 541 2.6 30.4 beta-galactosidase 4	5.85E-05	0.834358824
b-Sitosterol	c77441_g1	AT5G56870.1 27.78 108 76 1 821 498 436 541 2.6 30.4 beta-galactosidase 4	0.0012014	0.734223992
Sinapic acid	c77794_g1	AT5G56870.1 27.78 108 76 1 821 498 436 541 2.6 30.4 beta-galactosidase 4	0.0020695	0.709779195
Xylose	c77794_g1	AT5G56870.1 27.78 108 76 1 821 498 436 541 2.6 30.4 beta-galactosidase 4	0.0012906	0.731143132
1-Benzylglucopyranoside	c79723_g2	AT1G17080.1 67.65 102 33 0 368 673 54 155 2e-38 135 Ribosomal protein L18ae family	0.0006624	0.758337296
Xylose	c80455_g1	AT2G43120.1 64.65 215 70 4 138 767 100 313 6e-99 301 RmlC-like cupins superfamily protein	0.0005707	0.763978352
a-Tocopherol	c80455_g1	AT2G43120.1 64.65 215 70 4 138 767 100 313 6e-99 301 RmlC-like cupins superfamily protein	0.0020743	0.709669854
Xylose	c80513_g1	AT1G23740.1 77.07 314 72 0 462 1403 74 387 1e-125 380 Oxidoreductase, zinc-binding dehydrogenase family protein	0.0009319	0.744827874
1-Benzylglucopyranoside	c80536_g3	AT5G03100.1 23.83 214 140 6 120 761 13 203 4e-07 51.6 F-box/RNI-like superfamily protein	0.0021047	0.708980136
Xylose	c81866_g1	AT5G61410.2 87.10 248 32 0 1551 2294 32 279 1e-139 421 D-ribulose-5-phosphate-3-epimerase	0.0004091	0.776058647
O-acetylsalicylic acid	c81866_g1	AT5G61410.2 87.10 248 32 0 1551 2294 32 279 1e-139 421 D-ribulose-5-phosphate-3-epimerase	0.0020995	0.709098182
1-Benzylglucopyranoside	c83204_g1	AT5G25840.1 41.62 173 89 2 365 865 1 167 1e-37 136 Protein of unknown function (DUF1677)	0.000929	0.74495506
sucrose	c84530_g1	AT1G69740.2 71.78 365 63 3 285 1349 40 374 5e-178 509 Aldolase superfamily protein	0.00181	-0.716033412
O-acetylsalicylic acid	c84820_g1	AT1G69740.2 71.78 365 63 3 285 1349 40 374 5e-178 509 Aldolase superfamily protein	0.0019322	0.713004381
Xylose	c84820_g1	AT1G69740.2 71.78 365 63 3 285 1349 40 374 5e-178 509 Aldolase superfamily protein	0.0017303	0.718101734
Gluconic acid	c85810_g1	GO:0016021^cellular_component^integral component of membrane	0.0010285	-0.740770991
Sinapic acid	c85858_g1	AT1G45145.1 41.86 43 25 0 435 563 69 111 3e-05 42.4 thioredoxin H-type 5	0.0007304	0.754555626
Xylose	c85858_g1	AT1G45145.1 41.86 43 25 0 435 563 69 111 3e-05 42.4 thioredoxin H-type 5	0.0004832	0.770103015
a-Tocopherol	c85858_g1	AT1G45145.1 41.86 43 25 0 435 563 69 111 3e-05 42.4 thioredoxin H-type 5	0.0019169	0.713375136
O-acetylsalicylic acid	c85858_g1	AT1G45145.1 41.86 43 25 0 435 563 69 111 3e-05 42.4 thioredoxin H-type 5	0.0022404	0.706000255
Xylose	c86255_g1	AT5G49000.2 32.00 75 41 3 365 562 84 157 2.4 30.4 Galactose oxidase/kelch repeat superfamily protein	0.0013099	0.730499587
a-Tocopherol	c87028_g2	AT5G10770.1 38.61 417 217 11 475 1695 86 473 1e-63 223 Eukaryotic aspartyl protease family protein	0.0019419	0.712770476
O-acetylsalicylic acid	c87028_g2	AT5G10770.1 38.61 417 217 11 475 1695 86 473 1e-63 223 Eukaryotic aspartyl protease family protein	0.0020996	0.709094834
1-Benzylglucopyranoside	c88026_g1	AT3G14200.1 67.24 58 17 1 487 660 12 67 5e-17 81.3 Chaperone DnaJ-domain superfamily protein	0.0020313	0.710659073
Xylose	c90573_g4	AT4G16015.1 33.33 36 24 0 230 123 122 157 4.5 26.9 Cysteine/Histidine-rich C1 domain family protein	0.0022787	0.705186096
a-Tocopherol	c91290_g1	AT1G66910.1 29.51 61 43 0 365 547 576 636 4.3 28.5 Protein kinase superfamily protein	0.0004863	0.769872896
Dodecanol	c92321_g2	AT3G24255.1 27.20 375 243 9 742 1836 5 359 3e-25 112 RNA-directed DNA polymerase (reverse transcriptase)-related family protein	0.0012035	-0.734149231
Sinapic acid	c92877_g1	AT1G36160.2 67.02 1589 491 12 2 4726 686 2255 0.0 2181 acetyl-CoA carboxylase 1	0.0010036	-0.741783444
Xylose	c92877_g1	AT1G36160.2 67.02 1589 491 12 2 4726 686 2255 0.0 2181 acetyl-CoA carboxylase 1	0.00017	-0.804770516
a-Tocopherol	c92877_g1	AT1G36160.2 67.02 1589 491 12 2 4726 686 2255 0.0 2181 acetyl-CoA carboxylase 1	0.0019174	-0.713361323
b-Sitosterol	c92877_g1	AT1G36160.2 67.02 1589 491 12 2 4726 686 2255 0.0 2181 acetyl-CoA carboxylase 1	0.0021554	-0.707848918
Valine	c92877_g1	AT1G36160.2 67.02 1589 491 12 2 4726 686 2255 0.0 2181 acetyl-CoA carboxylase 1	0.0020796	-0.709549246
